# Supplementary material for: YCRD: Yeast Combinatorial Regulation Database
Source: PLoS One. 2016 Jul 8;11(7):e0159213. doi: 10.1371/journal.pone.0159213 (PMC4938206; doi:10.1371/journal.pone.0159213)
Supplement: S1 File — (XLSX) [file pone.0159213.s001.xlsx]

## Sheet: Targets of a PCTFP
YEASTRACT database classifies the TFB evidence for TF-target into 10 different environmental conditions (1:Cell cycle/morphology, 2:Carbon source quality/availability, 3: Nitrogen source quality/availablity, 4:Stress, 5: Oxygen availability, 6:Ion/metal/phosphate/sulfur/vitamin availability, 7:Unstressed log-phase growth (control), 8:Lipid supplementation, 9:Complex industrial media, 10:Unclassfi…
On average, ~53% (33346/63418) targets of a PCTFP (TF1-TF2) defined in our YCRD database have TFB evidence for TF1-target and TF2-target under the same environmental conditions.
TF1	TF2	# of targets with TFB evidence for TF1-target and TF2-target	# of targets with TFB evidence for TF1-target and TF2-target under the same environmental condition(s)	Target's name (environmental condition)
ABF1	CAT8	23	7	YDR384C(7),YGR067C(7),YAL054C(7),YPR034W(2),YKR039W(7),YPL156C(2|7),YKL217W(7)
ABF1	CHA4	31	19	YKL143W(7),YMR144W(7),YDL137W(7),YCL064C(7),YDR321W(7),YDR310C(7),YKL008C(7),YIL003W(7),YLR366W(7),YGL250W(7),YBL041W(7),YOR209C(7),YKL144C(7),YCR082W(7),YDR356W(7),YBR250W(7),YJR010W(7),YGL121C(7),YDR311W(7)
ABF1	INO4	192	40	YBR030W(7),YCL004W(7),YDR274C(7),YGR157W(7),YMR083W(7),YOR344C(7),YMR069W(7),YHR066W(7),YGR238C(7),YPL232W(7),YOL011W(7),YMR124W(10),YLR173W(10),YOL117W(10),YLR352W(7),YOR317W(7),YDL137W(7),YHR033W(7),YJR104C(7),YGL184C(7),YKL183W(7),YER091C(7),YNR017W(7),YNL312W(10),YGL116W(7),YAL054C(7),YJL167W(7),YNL104C(7),YJL151C(7),YJL168C(7),YGL117W(7),YAL053W(7),YPR013C(7),YDR384C(7),YHR123W(7),YLR351C(7)…
ABF1	MET31	31	20	YGL184C(7),YJL212C(7),YNL192W(7),YLR027C(7),YER091C-A(7),YER091C(7),YGR204W(7),YNL278W(7),YIR017C(7),YDL193W(7),YGR203W(7),YER007C-A(7),YLL034C(7),YLL033W(7),YJR137C(7),YJR138W(7),YGR055W(7),YBL002W(7),YER147C(7),YJL191W(7)
ABF1	WAR1	7	7	YEL055C(7),YPR110C(7),YDR195W(7),YCR082W(7),YPR111W(7),YDR194C(7),YHR137W(7)
ACA1	PDR1	1	0
ACE2	AFT2	14	2	YGL227W(7),YER079W(7)
ACE2	ARG81	3	3	YHR194W(7),YHR195W(7),YHR193C(7)
ACE2	ARR1	5	3	YJR044C(7),YHR195W(7),YMR135W-A(7)
ACE2	AZF1	5	3	YJL148W(7),YML008C(7),YML007W(7)
ACE2	CIN5	32	27	YER124C(7),YGL007C-A(10),YEL006W(7),YOR230W(7),YNR067C(7),YNL241C(7),YAL040C(7),YJL078C(7),YML121W(7),YGR234W(7),YKL164C(7),YEL007W(7),YHL029C(7),YMR261C(7),YBR157C(7),YKL068W(7),YMR134W(7),YOR314W(7),YGL007W(7),YJR147W(7),YJR146W(7),YGL229C(7),YHL028W(7),YGL006W-A(10),YJR145C(7),YJR148W(7),YDL055C(7)
ACE2	FKH2	34	29	YER124C(7),YGL007C-A(10),YER189W(7),YHR143W(7),YNL241C(7),YER078C(7),YLR439W(7),YPL024W(7),YKR040C(7),YJL078C(7),YBR158W(7),YHR142W(7),YKR042W(7),YER079W(7),YLR287C-A(7),YLR286C(7),YKR041W(7),YBR157C(7),YER190W(7),YOR314W(7),YGL007W(7),YLR438C-A(7),YLR300W(7),YGL008C(7),YFL021W(7),YER125W(7),YFL022C(7),YGL006W-A(10),YPL025C(7)
ACE2	GAL4	14	9	YHR091C(7),YLR397C(7),YER190W(7),YMR135W-A(7),YPL283C(7),YJR144W(7),YER189W(7),YBR057C(7),YJR044C(7)
ACE2	HAP1	9	0
ACE2	MAC1	5	4	YJL217W(7),YJL148W(7),YHR194W(7),YHR193C(7)
ACE2	MCM1	23	12	YJL160C(7),YAL040C(7),YNL327W(1|7),YDL227C(1),YGL008C(7),YBR158W(1),YKL164C(1|7),YKR042W(7),YGR041W(1|7),YJL159W(7),YJL148W(7),YKR040C(7)
ACE2	MET31	4	4	YLR439W(7),YKL084W(7),YHR194W(7),YHR193C(7)
ACE2	MOT3	5	3	YBR159W(7),YKR042W(7),YKR040C(7)
ACE2	MSN2	64	4	YML100W(7),YML004C(7),YFR017C(7),YNL098C(7)
ACE2	MSS11	3	1	YPL024W(7)
ACE2	RGM1	6	4	YHR091C(7),YPL283C(7),YJR044C(7),YJR144W(7)
ACE2	RLM1	14	14	YML100W(7),YBR157C(7),YHR193C(7),YOR314W(7),YBR158W(7),YHR143W(7),YJL160C(7),YBR057C(7),YLR300W(7),YHL028W(7),YDR525W(7),YJL159W(7),YJL148W(7),YHR194W(7)
ACE2	SKO1	35	29	YGL007C-A(10),YPR106W(7),YNL241C(7),YKL164C(7),YPL024W(7),YAL040C(7),YDR156W(7),YML003W(7),YDR011W(7),YKR042W(7),YEL007W(7),YML004C(7),YHL029C(7),YKL150W(7),YFL022C(7),YBR157C(7),YDL127W(7),YGL007W(7),YDR155C(7),YLR300W(7),YFL021W(7),YJR147W(7),YDR525W-A(7),YER087C-B(7),YKL151C(7),YLR286C(7),YHL028W(7),YGL006W-A(10),YJR145C(7)
ACE2	SWI6	25	22	YGR041W(7),YER189W(7),YGR040W(7),YER124C(1),YDR525W(7),YER078C(7),YLR439W(7),YPL283C(7),YER081W(7),YDL227C(7),YML121W(7),YER190W(7),YGR125W(7),YDL127W(7),YOR314W(7),YER155C(7),YLR300W(7),YBL023C(7),YER127W(7),YHL013C(7),YGR124W(7),YDL055C(7)
ACE2	YAP1	26	12	YDR055W(7),YOR314W(7),YML121W(7),YGR234W(7),YDR011W(7),YLR438C-A(7),YDR010C(7),YHL028W(7),YER079W(7),YER078C(7),YFR017C(7),YLR439W(7)
ADR1	ABF1	194	44	YKR009C(7),YHR007C(2),YGR067C(7),YOR348C(7),YNR017W(2),YBR109C(7),YOL086C(2),YPL135W(7),YNL231C(2),YPL016W(7),YPL283C(2),YGR253C(2),YER073W(7),YGL162W(2),YMR011W(7),YDL159W(7),YDR256C(7),YDR075W(7),YDL073W(7),YKL217W(7),YDL017W(7),YKR075C(7),YGR161C(7),YEL011W(2),YDL074C(7),YOR317W(7),YIL057C(7),YKL016C(7),YDL018C(7),YOR044W(2),YKL187C(7),YLR365W(7),YAL054C(7),YNL036W(7),YBL033C(2),YLR366W(7),YKL…
ADR1	ARG80	8	2	YLR438W(7),YPL265W(7)
ADR1	ARG81	10	4	YAR050W(7),YLR438W(7),YPL265W(7),YDR084C(7)
ADR1	ARR1	2	1	YAL018C(7)
ADR1	CAT8	32	32	YJR094W-A(2),YOL126C(2),YMR303C(2|7),YCR010C(2|7),YDR214W(2),YPR036W(2),YKL217W(2|7),YNL117W(2),YMR194C-A(2),YHR096C(2),YKR096W(2),YER065C(2|7),YDR384C(2|7),YBR230C(2),YLR348C(2|7),YIL057C(2),YLR377C(2),YDL215C(2),YAL054C(2|7),YDL174C(2),YPR001W(2),YNL118C(2),YDR535C(2),YOR348C(2),YGR067C(2|7),YPR034W(2),YKR039W(2),YBL015W(2),YPL231W(2),YJR147W(2),YPR016C(2),YML043C(2)
ADR1	CST6	2	2	YFR007W(7),YBR109C(7)
ADR1	FKH1	26	9	YFR044C(7),YDR084C(7),YGR099W(7),YDL017W(7),YGR098C(7),YJR094C(7),YBR109C(7),YML052W(10),YDL018C(7)
ADR1	FZF1	6	4	YAL018C(7),YPL019C(7),YAL022C(7),YHR138C(7)
ADR1	GCN4	61	14	YKL015W(7),YDR084C(7),YDR120C(10),YJL210W(7),YGR067C(7),YBR256C(7),YNL036W(7),YBR257W(7),YLR267W(7),YGR161C(7),YPL135W(7),YAR050W(7),YER073W(7),YKL016C(7)
ADR1	GCR1	6	3	YNL202W(7),YOL086C(2),YPL135W(7)
ADR1	GZF3	9	2	YDL091C(10),YGL116W(10)
ADR1	HAC1	1	1	YFR007W(7)
ADR1	HAL9	15	3	YKR093W(7),YFR045W(7),YDR084C(7)
ADR1	HAP4	21	5	YKL015W(7),YPL019C(7),YDR183W(7),YKL016C(7),YGL187C(7)
ADR1	MAC1	13	5	YPL253C(7),YPL251W(7),YAL022C(7),YDR075W(7),YPL019C(7)
ADR1	NDT80	3	1	YDR084C(7)
ADR1	PHO4	36	13	YFR044C(7),YPL253C(7),YDR384C(7),YPL019C(7),YFR045W(7),YLR267W(7),YDL091C(10),YBR067C(7),YIL169C(7),YNL241C(7),YPL250C(10),YPL251W(7),YER073W(7)
ADR1	PIP2	64	59	YDR072C(2),YHR007C(2),YGL007W(2),YPL136W(2),YDR010C(2),YMR017W(2),YDR341C(2),YKL172W(2),YDR379W(2),YKL187C(2),YNL231C(2),YOL101C(2),YMR135W-A(2),YDR246W(2),YPR034W(2),YKR092C(2),YPL135W(2),YJR147W(2),YJL048C(2),YOR123C(2),YML008C(2),YJL159W(2),YGL205W(2),YNL179C(2),YOL154W(2),YJR020W(2),YEL011W(2),YER184C(2),YKR096W(2),YAL054C(2),YKL110C(2),YJR094W-A(2),YIR018W(2),YOL147C(2),YGR141W(2),YHR153C(2)…
ADR1	PPR1	3	3	YJL023C(7),YJL204C(7),YJL203W(7)
ADR1	RFX1	36	7	YDL060W(10),YDL091C(10),YER133W(7),YBR109C(7),YJL057C(10),YHR087W(10),YDR171W(10)
ADR1	RIM101	22	8	YFR044C(7),YHR028C(10),YJL204C(7),YFR045W(7),YCR021C(10),YDR315C(10),YER142C(10),YNL087W(10)
ADR1	RPH1	15	4	YFR017C(10),YDR183W(7),YML100W(10),YDR084C(7)
ADR1	RTG1	9	5	YDL074C(7),YGR098C(7),YKL071W(7),YNL324W(7),YER142C(10)
ADR1	STB5	72	5	YDR084C(7),YLR438W(7),YER054C(7),YJR148W(7),YIL160C(7)
ADR1	TYE7	6	2	YKL015W(7),YKL016C(7)
ADR1	YAP1	75	5	YIL119C(2),YLR366W(7),YGR161C(7),YIL057C(7),YIL169C(7)
ADR1	YAP5	65	13	YBR228W(7),YHR028C(10),YCR021C(10),YPL019C(7),YLR267W(7),YAL054C(7),YER142C(10),YER065C(7),YJL057C(10),YGL187C(7),YDL160C(7),YER073W(7),YLR461W(7)
ADR1	YOX1	47	13	YIL136W(10),YKR093W(7),YDR536W(7),YDR084C(7),YJL203W(7),YCL025C(7),YJL204C(7),YDL160C(7),YPR151C(7),YDR077W(7),YFL014W(7),YGL187C(7),YDR183W(7)
ADR1	YRR1	1	0
AFT1	AFT2	44	25	YLR397C(10),YGR010W(10),YGL181W(10),YER146W(10),YMR087W(10),YKR052C(7|6),YLR034C(4|7|6),YOR316C(7|6),YEL059W(10),YMR086C-A(10),YGR011W(10),YNL337W(10),YBR207W(6),YPL034W(7),YDR473C(7),YER145C(7|6),YOL158C(7|6),YLR136C(7|6),YGR009C(10),YOR383C(7|6),YEL012W(6),YLR214W(7|6),YMR058W(7|6),YGL182C(10),YKL103C(7|6)
AFT1	ARG81	14	7	YDL116W(7),YLL001W(7),YDR084C(7),YDR042C(7),YMR056C(7),YGR026W(7),YDR372C(7)
AFT1	ARR1	9	5	YCR096C(7),YLR397C(10),YBR040W(7),YAL017W(7),YAL018C(7)
AFT1	BAS1	18	14	YCL065W(7),YPL253C(7),YDR084C(7),YPL018W(7),YLR060W(7),YMR098C(7),YPL019C(7),YMR189W(4),YOR128C(7),YHL040C(7),YKR010C(7),YLR061W(7),YPL251W(7),YLR277C(7)
AFT1	CST6	4	4	YBR167C(7),YDR372C(7),YBR168W(7),YHR171W(7)
AFT1	DAL80	15	3	YMR087W(10),YDR042C(7),YMR086C-A(10)
AFT1	GZF3	11	3	YCR105W(10),YNL337W(10),YDR543C(10)
AFT1	HAL9	16	11	YDR084C(7),YGR218W(7),YCR096C(7),YGR072W(7),YDR063W(7),YDR042C(7),YGR071C(7),YDR471W(7),YMR019W(7),YGR026W(7),YLR214W(7)
AFT1	HAP1	19	12	YGL161C(10),YDL173W(10),YDR543C(10),YGL160W(10),YIR003W(10),YNR060W(7),YKL052C(10),YGL191W(10),YNL337W(10),YER146W(10),YIR002C(10),YGL193C(10)
AFT1	HAP4	23	14	YCL065W(7),YBR167C(7),YPL018W(7),YDR473C(7),YEL001C(7),YPL019C(7),YBR039W(7),YCR096C(7),YBR168W(7),YDR183W(7),YLL001W(7),YDR042C(7),YDR372C(7),YMR193W(7)
AFT1	MAC1	15	10	YLR213C(7),YLR397C(10),YPL018W(7),YPL019C(7),YLR214W(7|6),YPL253C(7),YMR319C(7),YMR320W(7),YER145C(7),YPL251W(7)
AFT1	MGA1	21	7	YGR024C(7),YNR055C(7),YPR179C(7),YBR167C(7),YCR105W(10),YBR168W(7),YMR257C(7)
AFT1	MSN2	97	23	YIL162W(7),YLR034C(4),YMR319C(4),YHR138C(7),YNL001W(7),YLR136C(4),YNR060W(4),YLL051C(4),YMR058W(4|7|6),YOR272W(4),YEL060C(4),YHR156C(7),YMR087W(10),YPR074C(4),YER145C(4),YLL055W(4),YDR003W(10),YMR186W(4),YEL012W(4),YKL103C(4),YPL189W(4),YNR014W(7),YKR052C(4)
AFT1	MSS11	4	3	YCR105W(10),YGR079W(10),YGR024C(7)
AFT1	PUT3	46	16	YGL072C(7),YGR009C(10),YDR265W(10),YMR017W(10),YGL181W(10),YGR010W(10),YMR251W(10),YNL114C(10),YOR383C(7),YGL182C(10),YLR136C(7),YER146W(10),YGR011W(10),YEL059W(10),YLR137W(10),YEL067C(10)
AFT1	RGM1	7	4	YDL155W(10),YOR319W(10),YDR541C(7),YPL036W(7)
AFT1	RTG1	23	7	YDR323C(7),YLR261C(10),YDR473C(7),YER013W(10),YLR262C(10),YMR257C(7),YMR098C(7)
AFT1	SIP4	11	2	YDR183W(7),YDR294C(7)
AFT1	STB5	21	10	YGL072C(7),YDR084C(7),YPR074C(4),YGR218W(7),YHR157W(7),YEL060C(4),YHR156C(7),YDR294C(7),YKR052C(4),YER145C(4)
AFT1	YAP3	5	2	YBR102C(10),YBR103W(10)
AFT1	YRR1	3	1	YHR171W(7)
AFT2	ARR1	8	2	YLR397C(10),YCR107W(10)
AFT2	GAL4	17	2	YCR105W(7),YPL034W(7)
AFT2	ROX1	15	6	YDR544C(10),YNL337W(10),YDR545W(10),YCR107W(10),YLR034C(7),YEL060C(7)
ARG80	AFT2	2	0
ARG80	FKH2	10	5	YDR452W(7),YER069W(7),YOR073W(7),YDR451C(7),YPL177C(7)
ARG80	HAL9	12	12	YER135C(7),YGL001C(7),YDL149W(7),YOR206W(7),YDR042C(7),YGR071C(7),YDL176W(7),YGR271W(7),YDL070W(7),YDL075W(7),YNL050C(7),YDL191W(7)
ARG80	HMS1	13	13	YLL001W(7),YNL126W(7),YGL001C(7),YEL050C(7),YCR019W(7),YOL001W(7),YDR049W(7),YDR042C(7),YCR018C-A(7),YDL070W(7),YER123W(7),YDL075W(7),YMR193W(7)
ARG80	MCM1	17	9	YGR108W(7),YDR451C(7),YMR031C(7),YMR194W(7),YLR438W(7),YDR042C(7),YPL111W(3|7),YOL058W(4|7),YDR452W(7)
ARG80	PIP2	8	3	YOR301W(7),YGR188C(7),YDR048C(7)
ARG80	RAP1	31	25	YFL023W(7),YJL088W(7),YLR438W(7),YNL010W(7),YLR287C(7),YLR303W(7),YDL191W(7),YOR303W(7),YMR194W(7),YDR042C(7),YPL111W(7),YLL001W(7),YOR301W(7),YBL020W(7),YPL177C(7),YDR495C(7),YOR302W(7),YER068W(7),YNL258C(7),YDL075W(7),YJL089W(7),YFL024C(7),YJL177W(7),YLL026W(7),YMR193W(7)
ARG80	RLM1	5	5	YEL050C(7),YCR019W(7),YDR042C(7),YNL010W(7),YCR018C-A(7)
ARG80	RTG1	9	7	YGL001C(7),YCR019W(7),YJR100C(7),YCR018C-A(7),YGR271W(7),YMR098C(7),YBR275C(7)
ARG81	AFT2	7	1	YDL154W(7)
ARG81	ARG80	25	25	YFL023W(7),YLR438W(7),YPL265W(7),YJL088W(7),YDL191W(7),YOR303W(7),YOL140W(7),YDR042C(7),YDL070W(7),YER069W(7),YLL001W(7),YOR301W(7),YPL177C(7),YOR302W(7),YER068W(7),YDL176W(7),YPL111W(3|7),YOL058W(4|7),YJL089W(7),YFL024C(7),YDR244W(7),YPL266W(7),YOL141W(7),YDL149W(7),YOR206W(7)
ARG81	ARR1	4	4	YMR086C-A(7),YER007C-A(7),YMR087W(7),YHR195W(7)
ARG81	AZF1	2	2	YDR042C(7),YBL029W(7)
ARG81	CIN5	19	18	YOR303W(7),YOR301W(7),YKL073W(7),YOL058W(4),YEL056W(7),YPL265W(7),YBL029W(7),YOR302W(7),YDR042C(7),YOL059W(7),YLL006W(7),YHR179W(7),YOL103W(7),YOL125W(7),YPL111W(7),YKL107W(7),YKL072W(7),YDL191W(7)
ARG81	FKH2	5	3	YER069W(7),YBR093C(7),YPL177C(7)
ARG81	GAL4	6	3	YMR086C-A(7),YMR087W(7),YBL029W(7)
ARG81	HAL9	17	17	YDR522C(7),YDL071C(7),YDL068W(7),YDR084C(7),YDL001W(7),YBL029W(7),YDL189W(7),YDR042C(7),YOL125W(7),YDL176W(7),YDL070W(7),YGR026W(7),YHR179W(7),YDL149W(7),YOR206W(7),YLL006W(7),YDL191W(7)
ARG81	HMS1	8	8	YDL116W(7),YLL001W(7),YDR522C(7),YGR026W(7),YPR109W(7),YDR042C(7),YDL070W(7),YER007C-A(7)
ARG81	INO4	9	1	YBR093C(7)
ARG81	MAC1	4	4	YER007C-A(7),YPL177C(7),YHR194W(7),YHR193C(7)
ARG81	MCM1	15	6	YJL060W(7),YLR438W(7),YKL072W(7),YDR042C(7),YPL111W(3|7),YOL058W(4|7)
ARG81	MET31	8	8	YDR522C(7),YHR193C(7),YBL029W(7),YJL060W(7),YDR042C(7),YER007C-A(7),YHR194W(7),YDL191W(7)
ARG81	MSN2	24	3	YFL024C(7),YMR086C-A(7),YPL111W(3)
ARG81	RAP1	25	25	YFL023W(7),YLR438W(7),YMR087W(7),YJL088W(7),YMR086C-A(7),YFR057W(7),YDL191W(7),YOR303W(7),YFL034W(7),YEL056W(7),YDR042C(7),YOL059W(7),YFL034C-A(7),YPL111W(7),YLL001W(7),YOR301W(7),YPL177C(7),YBL029W(7),YOR302W(7),YER068W(7),YBR093C(7),YJL089W(7),YFL024C(7),YOL125W(7),YGL145W(7)
ARG81	RLM1	7	7	YKL073W(7),YDR522C(7),YHR193C(7),YDL001W(7),YDR042C(7),YDR372C(7),YHR194W(7)
ARG81	ROX1	8	7	YHR193C(7),YBL029W(7),YPR109W(7),YDR042C(7),YER007C-A(7),YDR372C(7),YHR194W(7)
ARG81	RTG1	2	0
ARO80	AFT1	15	11	YCL065W(7),YPL253C(7),YHR156C(7),YHR157W(7),YHR138C(7),YDR523C(7),YPR026W(7),YMR257C(7),YDR372C(7),YPL251W(7),YMR193W(7)
ARO80	AFT2	4	0
ARO80	BAS1	11	11	YFL060C(7),YKL073W(7),YPL253C(7),YDL001W(7),YBL029W(7),YIL003W(7),YEL062W(7),YCR018C-A(7),YCL065W(7),YFL059W(7),YPL251W(7)
ARO80	CHA4	7	7	YCL065W(7),YDL137W(7),YIL003W(7),YDR523C(7),YCL066W(7),YCL067C(7),YJL148W(7)
ARO80	CUP9	4	4	YPL198W(7),YEL040W(7),YMR193W(7),YBL029W(7)
ARO80	FZF1	10	10	YDR468C(7),YHR156C(7),YIL003W(7),YEL062W(7),YDR004W(7),YHR138C(7),YMR257C(7),YJL148W(7),YDR244W(7),YDR179C(7)
ARO80	GAL4	7	5	YLR082C(7),YCL065W(7),YDR004W(7),YBL029W(7),YCL067C(7)
ARO80	GAT3	2	2	YCL065W(7),YCL067C(7)
ARO80	GZF3	6	0
ARO80	HAP4	14	14	YCL065W(7),YDR376W(7),YMR194W(7),YIL003W(7),YMR192W(7),YDR377W(7),YCL066W(7),YCL067C(7),YCR018C-A(7),YDL001W(7),YDR372C(7),YJL148W(7),YMR193W(7),YDR179C(7)
ARO80	HIR2	3	3	YCL065W(7),YDL001W(7),YCL067C(7)
ARO80	HSF1	9	4	YLR293C(7),YKL051W(7),YJL148W(7),YKL052C(7)
ARO80	INO4	21	5	YJR008W(7),YHR136C(7),YDL137W(7),YEL040W(7),YHR157W(7)
ARO80	MAC1	7	7	YPL253C(7),YCL031C(7),YDR075W(7),YPL198W(7),YJL148W(7),YPL251W(7),YDL091C(7)
ARO80	MCM1	11	6	YEL040W(7),YMR194W(7),YKL072W(7),YJL148W(7),YHR137W(7),YDR179C(7)
ARO80	MIG1	1	1	YOL117W(7)
ARO80	PDR1	8	6	YCL065W(7),YPL253C(7),YDL001W(7),YIL003W(7),YCL067C(7),YPL251W(7)
ARO80	PHO4	9	5	YHR136C(7),YPR025C(7),YPL253C(7),YPL251W(7),YHR137W(7)
ARO80	RGT1	3	3	YHR095W(7),YDL137W(7),YHR094C(7)
ARO80	RME1	6	6	YHR156C(7),YPL198W(7),YHR140W(7),YDL184C(7),YDR372C(7),YJL148W(7)
ARO80	RPH1	6	4	YLR082C(7),YCL065W(7),YDR004W(7),YDR377W(7)
ARO80	SFP1	10	8	YPL253C(7),YMR194W(7),YPL198W(7),YIL003W(7),YDL184C(7),YMR257C(7),YJL148W(7),YDR179C(7)
ARO80	YAP3	1	0
ARO80	YAP5	13	10	YFL060C(7),YCL065W(7),YCL067C(7),YDR377W(7),YIL003W(7),YDR370C(7),YDR372C(7),YJL148W(7),YPL031C(7),YCL066W(7)
ARO80	ZAP1	4	4	YCL065W(7),YKL073W(7),YCL066W(7),YCL067C(7)
ASH1	ACE2	11	8	YDR055W(7),YKR041W(7),YPL024W(7),YBR050C(7),YAL040C(7),YKR042W(7),YNL241C(7),YDL227C(7)
ASH1	AFT2	11	6	YEL012W(7),YBR090C(10),YCR107W(10),YNR028W(10),YDR441C(10),YDR442W(10)
ASH1	ARG80	4	4	YDR452W(7),YDR451C(7),YPL265W(7),YJL088W(7)
ASH1	ARG81	5	4	YJL088W(7),YDL071C(7),YPL265W(7),YMR056C(7)
ASH1	ARR1	1	1	YCR107W(10)
ASH1	AZF1	5	3	YDR077W(10),YBL030C(7),YIL099W(7)
ASH1	CIN5	40	30	YDR343C(7),YOR382W(7),YMR305C(7),YPL265W(7),YLR299W(7),YBR071W(7),YNL241C(7),YOL157C(7),YBL030C(7),YIL123W(7),YPL056C(7),YEL012W(7),YAL040C(7),YGR248W(7),YOR178C(7),YJL220W(7),YBR296C(7),YDR309C(7),YBL043W(7),YLR451W(10),YCL025C(7),YGR035C(7),YER045C(7),YLR080W(7),YER143W(7),YJL196C(7),YKL163W(7),YNL289W(7),YFR052W(7),YBR070C(7)
ASH1	CUP9	10	7	YBL043W(7),YGR248W(7),YOR178C(7),YNL289W(7),YIL099W(7),YIL100W(7),YBL030C(7)
ASH1	FKH2	21	15	YKR041W(7),YDR077W(10),YPL024W(7),YIL158W(7),YDR451C(7),YOL114C(10),YNL289W(7),YLR299W(7),YIL123W(7),YJR092W(7),YKR042W(7),YJR091C(7),YNL241C(7),YDR452W(7),YJL194W(10)
ASH1	HAL9	4	3	YNL289W(7),YBL030C(7),YDL071C(7)
ASH1	HAP1	9	3	YGR110W(10),YOL114C(10),YKR040C(10)
ASH1	INO4	14	2	YDR343C(7),YJL153C(7)
ASH1	MCM1	29	12	YIL158W(7),YDR451C(7),YAL040C(7),YNL289W(7),YKL163W(7),YGR189C(7),YJR091C(7),YJR092W(7),YKR042W(7),YDR452W(7),YIL123W(7),YJL196C(7)
ASH1	MOT3	4	2	YIL099W(7),YKR042W(7)
ASH1	MSS11	7	4	YPL025C(10),YPL024W(7),YCR107W(10),YMR103C(10)
ASH1	RLM1	8	5	YDR309C(7),YNL289W(7),YGR189C(7),YLR299W(7),YIL123W(7)
ASH1	ROX1	16	11	YOR178C(7),YMR103C(10),YNL289W(7),YIL099W(7),YCR063W(7),YER045C(7),YIL100W(7),YCR107W(10),YOL157C(7),YBL030C(7),YJL220W(7)
ASH1	SKO1	23	16	YPL024W(7),YJL088W(7),YDR343C(7),YKR042W(7),YCL025C(7),YKL163W(7),YOR178C(7),YMR122W-A(7),YIL099W(7),YCR063W(7),YGL096W(7),YDL039C(7),YNL241C(7),YOL157C(7),YIL123W(7),YAL040C(7)
ASH1	SOK2	48	19	YBL043W(7),YDR343C(7),YEL012W(7),YMR121C(10),YLR237W(7),YGR248W(7),YDR309C(7),YOR178C(7),YER045C(7),YGR035C(7),YPL025C(10),YJL220W(7),YMR056C(7),YDR442W(10),YDL039C(7),YDR451C(7),YOL157C(7),YBL030C(7),YOR100C(7)
ASH1	SWI6	24	15	YDR452W(7),YDR451C(7),YNL289W(7),YDR309C(7),YNL300W(7),YNL290W(7),YGR189C(7),YLR299W(7),YMR307W(7),YBR071W(7),YOL007C(7),YMR305C(7),YDL227C(7),YIL123W(7),YJL196C(7)
AZF1	AFT2	1	0
AZF1	CUP9	12	11	YPR013C(7),YGL001C(7),YDL037C(7),YBL029W(7),YIL099W(7),YDR042C(7),YIR020C(7),YOL156W(7),YBL030C(7),YDR259C(7),YDL245C(7)
AZF1	GCR1	4	4	YBL073W(7),YBL029W(7),YDR471W(7),YOL121C(7)
AZF1	MET31	4	4	YBL029W(7),YDR042C(7),YOL121C(7),YNR050C(7)
AZF1	PIP2	5	3	YPR013C(7),YJL148W(7),YLR174W(7)
AZF1	RLM1	9	8	YDL037C(7),YHL041W(7),YNL010W(7),YNR050C(7),YDR042C(7),YHL042W(7),YJL148W(7),YDL245C(7)
AZF1	ROX1	16	15	YPR013C(7),YJL148W(7),YOL121C(7),YBL029W(7),YMR319C(7),YIR019C(7),YIL099W(7),YDR042C(7),YIR020C(7),YDR471W(7),YOL156W(7),YIL102C(7),YBL030C(7),YDR259C(7),YDL245C(7)
BAS1	AFT2	5	0
BAS1	ARG81	9	9	YKL073W(7),YBR086C(7),YBR098W(7),YDR084C(7),YDL001W(7),YBL029W(7),YKR055W(7),YBR099C(7),YBR087W(7)
BAS1	ARR1	1	0
BAS1	CAT8	1	1	YKL217W(7)
BAS1	GAL4	3	3	YCL065W(7),YLR397C(7),YBL029W(7)
BAS1	GCR1	4	3	YCL065W(7),YKL120W(7),YBL029W(7)
BAS1	MAC1	9	7	YPL253C(7),YKL120W(7),YPL018W(7),YPL019C(7),YGL116W(7),YPL251W(7),YGL135W(7)
BAS1	MET31	8	8	YGL184C(7),YER091C-A(7),YGR204W(7),YBL029W(7),YGR203W(7),YER092W(7),YGL135W(7),YER091C(7)
BAS1	MET4	15	15	YJL101C(7),YER091C-A(7),YPL018W(7),YPL019C(7),YGL184C(7),YGL234W(7),YEL044W(7),YER091C(3|7),YGR204W(3|7),YER092W(7),YAL053W(7),YJL100W(7),YEL045C(7),YGL236C(7),YEL046C(7)
BAS1	MOT3	3	0
BAS1	RTG1	10	8	YLR397C(7),YMR098C(7),YCR019W(7),YIL003W(7),YCR018C-A(7),YNL189W(7),YEL045C(7),YEL046C(7)
BAS1	SFP1	10	10	YPL253C(7),YMR186W(7),YKL177W(7),YIL003W(7),YKL179C(7),YOR273C(7),YLR061W(7),YER074W(7),YGL135W(7),YDL133W(7)
CAD1	ACE2	7	4	YDR011W(7),YHR091C(7),YJR044C(7),YGR234W(7)
CAD1	AFT2	14	9	YBR296C(10),YLR397C(10),YBR102C(7),YBR103W(7),YOR303W(10),YDR441C(10),YKR052C(7),YKL103C(7),YOR302W(10)
CAD1	ARR1	5	3	YAL062W(4),YLR397C(10),YJR044C(7)
CAD1	CBF1	35	13	YJL101C(7),YLR108C(7),YGL116W(7),YGR233C(7),YGR234W(7),YIL118W(7),YEL044W(7),YOR165W(7),YMR038C(7),YJL100W(7),YEL045C(7),YLR109W(7),YEL046C(7)
CAD1	CIN5	122	82	YPL178W(7),YAR015W(4),YDR132C(7),YKL101W(7),YFL030W(4),YKL040C(7),YGR256W(4|7),YLR214W(4),YAL037W(4),YJL116C(4),YKL029C(4),YGL117W(4),YGR079W(4),YGL157W(7),YGR201C(4),YKR080W(4),YKL087C(7),YBL029W(4),YFL014W(4),YMR090W(4),YER124C(4),YER158C(4),YOR285W(4|7),YLR255C(4),YMR062C(4),YOR128C(4),YLR058C(4),YIR021W(10),YNR034W-A(4),YGR234W(7),YDR135C(7),YMR196W(4),YDR459C(4),YPL089C(4),YHR047C(7),YGR043C…
CAD1	CUP2	2	0
CAD1	DAL81	12	5	YKL120W(7),YEL044W(7),YEL045C(7),YOR315W(10),YEL046C(7)
CAD1	FZF1	4	2	YJR044C(7),YKL040C(7)
CAD1	GAL4	8	3	YHR091C(7),YLL065W(7),YJR044C(7)
CAD1	GCN4	29	17	YOL119C(7),YMR189W(4),YMR250W(4),YHR018C(4),YMR062C(4),YBR046C(7),YDR533C(4|7),YJL088W(4),YDR011W(7),YGL117W(4),YGL234W(4),YLR359W(4),YMR096W(4),YKL103C(7),YHR029C(7),YML116W(7),YEL046C(7)
CAD1	GLN3	14	8	YBR102C(7),YBR103W(7),YNL141W(10),YGR234W(7),YKR039W(4),YKL040C(7),YKL103C(7),YHR029C(7)
CAD1	GZF3	4	0
CAD1	HAP1	11	1	YMR220W(7)
CAD1	HAP4	4	4	YHR091C(7),YLL065W(7),YLL066C(7),YGR234W(7)
CAD1	HSF1	17	12	YLR108C(7),YHR055C(7),YEL045C(7),YGR248W(4),YDR011W(7),YBR117C(4),YLR109W(7),YKR071C(7),YNL134C(7),YFL014W(4),YBR072W(4|7),YHR053C(7)
CAD1	MAC1	7	5	YLR397C(10),YGL116W(7),YKL120W(7),YLR214W(4),YGR256W(7)
CAD1	MGA1	27	5	YDR370C(7),YBR056W(7),YKL039W(7),YKL040C(7),YNL180C(7)
CAD1	MSN1	11	3	YBL029W(4),YKL120W(7),YFL014W(4)
CAD1	MSN2	84	34	YGR256W(4),YBL029W(4),YFL030W(4),YOR285W(4),YJL116C(4),YKR080W(4),YKL086W(7),YJR011C(10),YFL014W(4),YMR090W(4),YDR384C(4),YGR043C(4),YNR034W-A(4),YMR315W(4),YNL180C(7),YOL119C(7),YER158C(4),YLR214W(4),YNL220W(4),YKL039W(4),YJL088W(4),YMR196W(4),YOL052C-A(4),YDR034W-B(4),YBR117C(4),YKL120W(4),YHL021C(4|7),YGR248W(4),YDR533C(4),YKR039W(4),YNL134C(7),YMR169C(4),YBR072W(4|7),YLR178C(4)
CAD1	MSN4	20	9	YHR091C(7),YMR175W(4),YOL052C-A(4),YMR315W(4),YKR080W(4),YNL134C(7),YJR011C(10),YBR072W(4|7),YLR109W(7)
CAD1	PDR1	31	14	YHR091C(7),YDR533C(4),YKL132C(10),YBL029W(4),YLL066C(7),YGL116W(7),YDR011W(7),YKL029C(4),YLL065W(7),YDL223C(4),YNL134C(7),YJR044C(7),YHL021C(4),YEL046C(7)
CAD1	PUT3	16	4	YGR238C(10),YGR256W(7),YMR319C(10),YML116W(7)
CAD1	RGM1	4	4	YHR091C(7),YLL066C(7),YLL065W(7),YJR044C(7)
CAD1	RPH1	4	3	YBR056W(7),YKL120W(7),YKL033W(7)
CAD1	RTG1	9	5	YKL086W(7),YIR019C(10),YKL071W(7),YEL045C(7),YEL046C(7)
CAD1	SKN7	42	22	YBL029W(4),YLR214W(4),YOL052C-A(4),YJL116C(4),YFL014W(4),YER158C(4),YLR108C(7),YKL086W(4|7),YAL062W(4),YGR043C(4|7),YEL044W(7),YPR004C(4),YEL045C(7),YJL101C(7),YGR249W(7),YIL118W(7),YLR109W(7),YPR013C(7),YKR039W(4),YGL158W(4),YNL087W(10),YEL046C(7)
CAD1	SKO1	56	33	YGL158W(7),YBL029W(4),YDR001C(10),YER006W(10),YOL052C-A(4),YKL029C(4),YFL014W(4),YIR021W(10),YER158C(4),YLR108C(7),YOR128C(4),YGR043C(4|7),YMR090W(4),YDR011W(7),YEL044W(7),YDL110C(4),YHR047C(7),YBR280C(7),YKR081C(10),YJL088W(4),YGR249W(7),YIL118W(7),YLR109W(7),YNL180C(7),YBR008C(10),YPR013C(7),YMR175W(4),YBR117C(4),YKR039W(4),YML128C(4|7),YMR169C(4),YBL064C(10),YEL046C(7)
CAD1	SOK2	59	16	YGL158W(7),YPR013C(7),YOR172W(7),YGR249W(7),YOR010C(10),YBR072W(7),YLL065W(7),YJL029C(10),YOR011W(10),YHR055C(7),YOR173W(7),YCR037C(7),YBR280C(7),YOR153W(10),YHL021C(7),YNL087W(10)
CAD1	STP1	4	3	YEL044W(7),YEL045C(7),YEL046C(7)
CAD1	SWI6	10	3	YHR047C(7),YKL039W(4),YER124C(4)
CAD1	YAP1	111	78	YGR043C(4|7),YER060W-A(4),YGR256W(4),YPR047W(7),YFL030W(4),YOR285W(4),YLR214W(4),YJL116C(4),YKL029C(4),YGL117W(4),YGR079W(4),YMR096W(4),YFL014W(4),YLR222C(4),YPL186C(4),YJL100W(7),YOR184W(4),YLR255C(4),YBL098W(4),YOR128C(4),YNR034W-A(4),YGR234W(7),YDR135C(7),YDR011W(7),YDR459C(4),YKR080W(4),YGL128C(4),YDL223C(4),YMR315W(4),YKR052C(7),YKR071C(7),YBR241C(4),YEL045C(7),YGL234W(4),YOL119C(7),YJL101C(…
CAD1	YAP3	5	2	YDR197W(7),YKL087C(7)
CAD1	YAP5	62	59	YBR203W(4),YLR397C(10),YGR256W(4),YAL044C(4),YOR285W(4),YKR080W(4),YLL065W(7),YGR079W(4),YDR370C(7),YFL014W(4),YMR090W(4),YPL186C(4),YKL101W(7),YDR384C(4),YOR184W(4),YLR255C(4),YBL098W(4),YMR062C(4),YBR102C(7),YJR044C(7),YNR034W-A(4),YGR234W(7),YPL089C(4),YDL223C(4),YMR096W(4),YMR300C(4),YBR241C(4),YLL066C(7),YDL021W(4),YKL102C(7),YHR091C(7),YMR189W(4),YNL220W(4),YHR018C(4),YER124C(4),YBR072W(4),…
CAD1	YHP1	11	4	YDR137W(7),YHL040C(7),YHR077C(7),YBL008W(7)
CAT8	FKH2	4	0
CAT8	INO4	7	2	YDR384C(7),YAL054C(7)
CAT8	PIP2	11	11	YJR094W-A(2),YJR147W(2),YLR173W(2),YIL057C(2),YPR034W(2),YLR377C(2),YHR096C(2),YML043C(2),YKR096W(2),YAL054C(2),YER065C(2)
CAT8	RAP1	19	4	YER065C(7),YOL126C(7),YAL054C(7),YCR010C(7)
CAT8	ROX1	1	0
CBF1	ARG80	14	14	YOR303W(7),YOR301W(7),YLR303W(7),YNL258C(7),YLL001W(7),YFL024C(7),YPL177C(7),YOR302W(7),YMR217W(7),YFL023W(7),YDR042C(7),YCR018C-A(7),YER123W(7),YGL001C(7)
CBF1	ARG81	13	13	YOR303W(7),YOR301W(7),YJL060W(7),YPL177C(7),YFL024C(7),YDL001W(7),YOR302W(7),YFL023W(7),YDR042C(7),YJL092W(7),YLL001W(7),YGL145W(7),YBL085W(7)
CBF1	BAS1	23	22	YCR018C-A(7),YKR010C(7),YER074W(7),YJL100W(7),YER091C-A(7),YPL018W(7),YGR203W(7),YEL044W(7),YER091C(3|7),YEL045C(7),YGL186C(7),YLR397C(7),YJL101C(7),YDL001W(7),YBR248C(7),YGL116W(7),YIL116W(7),YER092W(7),YAL053W(7),YPL019C(7),YGR204W(7),YEL046C(7)
CBF1	CAT8	14	2	YER065C(7),YAL054C(7)
CBF1	CRZ1	9	7	YPR201W(7),YCR106W(7),YDL001W(7),YDR439W(7),YCR105W(7),YHR137W(7),YGL141W(7)
CBF1	GCR2	27	27	YER177W(7),YOR230W(7),YGR240C(7),YJR009C(7),YOR344C(7),YBR144C(7),YDR508C(7),YOR303W(7),YGR060W(7),YAL038W(7),YKL060C(7),YJL149W(7),YEL044W(7),YDR042C(7),YMR037C(7),YEL045C(7),YLR301W(7),YDL001W(7),YOR302W(7),YBL001C(7),YJR137C(7),YDR510W(7),YER092W(7),YCR095C(7),YNL232W(7),YBR145W(7),YEL046C(7)
CBF1	HAP1	33	4	YGL055W(7),YEL024W(7),YLR256W(7),YOR065W(7)
CBF1	INO4	123	40	YGR254W(8),YIL118W(3),YGR052W(10),YHR136C(7),YBR082C(7),YNL175C(7),YMR083W(7),YBR144C(7),YDR278C(7),YJL153C(8|7),YJL151C(8|7),YNL080C(7),YLR352W(7),YOR317W(7),YMR301C(7),YHR033W(7),YER091C(7),YOL011W(7),YLR248W(7),YGL116W(7),YBR066C(7),YPL250C(3),YAL054C(7),YOR344C(7),YLR109W(3),YNL104C(7),YGL184C(3),YJL168C(7),YJR122W(10),YIR042C(7),YJL118W(7),YAL053W(7),YPR196W(7),YNL179C(7),YJL167W(7),YCR098C(…
CBF1	MET31	32	29	YNL277W(7),YJR137C(3|7),YJL061W(7),YER091C-A(7),YJL210W(7),YAL012W(7),YGR203W(7),YDR042C(7),YHL001W(7),YFR029W(7),YAL013W(7),YDR502C(7),YEL073C(7),YDL059C(7),YLL004W(7),YER091C(7),YLR303W(3|4|7),YNL278W(7),YEL072W(7),YGL184C(3),YJL060W(7),YJR138W(7),YPR167C(3|7),YLL005C(7),YER092W(7),YGR204W(7),YPR168W(7),YLL034C(7),YIR017C(7)
CBF1	MET4	125	121	YJR113C(7),YAL012W(3|7),YJR010W(3|4|7),YAL005C(7),YOR230W(7),YPL068C(7),YJL100W(7),YDR072C(7),YGR204W(7),YHR083W(7),YER091C(3|7),YGR161C(7),YPR194C(7),YHR082C(7),YHR033W(7),YDL059C(7),YNL221C(7),YGR254W(7),YNL278W(7),YDR169C(7),YNL104C(7),YMR037C(7),YAL053W(7),YLR266C(7),YJR147W(7),YDR253C(3|7),YIR042C(7),YPL019C(7),YPR158W(7),YPR168W(7),YJR119C(7),YJR145C(7),YKL001C(7|6),YEL046C(7),YER177W(7),YH…
CBF1	TYE7	54	47	YKR056W(7),YGR224W(7),YMR196W(7),YCR087C-A(7),YKR057W(7),YPL206C(7),YJR009C(7),YOL064C(7),YBR144C(7),YNR051C(7),YJL153C(8),YAL038W(7),YKL060C(7),YER114C(7),YMR037C(7),YJR139C(7),YLR033W(7),YAR002W(7),YER177W(7),YDR042C(7),YOR038C(7),YMR301C(7),YAL007C(7),YDL052C(7),YHR042W(7),YDL121C(7),YIL116W(7),YJR138W(7),YJR137C(7),YER060W-A(7),YHR041C(7),YKL015W(7),YGR254W(8|7),YDR160W(7),YGL001C(7),YNL232W(…
CHA4	AFT2	4	0
CHA4	ARR1	4	4	YCR041W(7),YCR040W(7),YCR039C(7),YMR135W-A(7)
CHA4	GAL4	9	7	YCL065W(7),YER190W(7),YMR135W-A(7),YOR318C(7),YCL067C(7),YJR144W(7),YER189W(7)
CHA4	HAP1	5	0
CHA4	LEU3	6	5	YJR010W(7),YPL218W(7),YJL148W(7),YJL209W(7),YOR280C(7)
CHA4	MET4	5	5	YKL007W(7),YKL129C(7),YJR010W(7),YKL008C(7),YGR084C(7)
CHA4	RAP1	26	22	YCL065W(7),YNL010W(7),YER189W(7),YJR010W(7),YNL011C(7),YOL137W(7),YLR325C(7),YMR231W(7),YDR310C(7),YGR084C(7),YDL137W(7),YPR144C(7),YMR144W(7),YCL067C(7),YDL054C(7),YDR311W(7),YLR326W(7),YJL148W(7),YER047C(7),YBL041W(7),YMR135W-A(7),YCL066W(7)
CHA4	RGM1	3	2	YJR144W(7),YOR318C(7)
CHA4	WAR1	3	3	YNL011C(7),YNL010W(7),YCR082W(7)
CIN5	AFT2	42	12	YMR041C(7),YKR052C(7),YEL012W(7),YDR534C(7),YOR316C(7),YGL181W(10),YKL223W(10),YLR034C(4|7),YPL135W(7),YLL011W(10),YGR011W(10),YKL103C(7)
CIN5	AZF1	20	15	YPR013C(7),YDL037C(7),YAL037W(7),YHL041W(7),YBL029W(7),YMR319C(7),YEL062W(7),YDR042C(7),YIR020C(7),YOL156W(7),YHL042W(7),YBL030C(7),YEL063C(7),YDR259C(7),YDL245C(7)
CIN5	CUP9	38	37	YEL071W(7),YKL045W(7),YEL040W(7),YBL043W(7),YMR016C(7),YIL119C(7),YDR441C(7),YJR159W(7),YLR335W(7),YBL044W(7),YOR049C(7),YBL030C(7),YJR158W(7),YDR076W(7),YGR248W(7),YOR178C(7),YGR234W(7),YDR042C(7),YIR020C(7),YOL156W(7),YDL246C(7),YJR157W(7),YKR093W(7),YDL037C(7),YOR314W(7),YOR032C(7),YBL029W(7),YDR077W(7),YDR259C(7),YEL070W(7),YPR013C(7),YDR442W(7),YNL289W(7),YDR063W(7),YDL168W(7),YBR210W(7),YDL…
CIN5	GCR1	18	14	YGL196W(7),YDR240C(7),YKL068W(7),YAL038W(7),YBL029W(7),YHR140W(7),YGR254W(7),YHR092C(7),YPL135W(7),YOR063W(7),YHL034C(7),YGL012W(7),YLR044C(7),YGR192C(7)
CIN5	RLM1	54	53	YMR246W(7),YGL158W(7),YIL123W(4|7),YGR249W(7),YHL041W(7),YKL040C(7),YDL044C(7),YLR299W(7),YIL119C(7),YJR159W(7),YNL066W(4|7),YNL160W(4|7),YJR158W(7),YJL104W(7),YDR072C(7),YDR309C(4|7),YJL105W(7),YLR330W(7),YGR138C(7),YDR042C(7),YLR412W(7),YJR157W(7),YDR073W(7),YBR157C(7),YDL037C(7),YGR218W(7),YOR314W(7),YDR077W(4|7),YCR019W(7),YIL122W(7),YLR342W(4|7),YKR102W(7),YLR390W(7),YKL219W(7),YGL196W(7),YO…
CIN5	ROX1	77	62	YKL032C(7),YGL196W(7),YEL040W(7),YLR074C(7),YMR135C(7),YER045C(7),YIL119C(7),YDR441C(7),YEL039C(4|7),YOL157C(7),YBL030C(7),YIR021W(10),YJR158W(7),YDR076W(7),YNL289W(7),YAL038W(7),YJR094C(7),YOR178C(7),YJL220W(7),YHR005C-A(7),YEL044W(7),YBR069C(7),YDR042C(7),YIR020C(7),YOL156W(7),YDL246C(7),YJR157W(7),YMR136W(7),YBL029W(7),YEL011W(7),YOR314W(7),YGR256W(7),YIL101C(4),YPR013C(7),YMR319C(7),YHR048W(7…
CRZ1	SKO1	8	5	YCR104W(7),YDR040C(4|7),YHR137W(7),YDL248W(7),YDR342C(7)
CST6	ACE2	4	4	YGR040W(7),YER189W(7),YER190W(7),YBR229C(7)
CST6	AFT2	2	0
CST6	BAS1	2	2	YKL177W(7),YKL179C(7)
CST6	CHA4	2	2	YER189W(7),YER190W(7)
CST6	DAL80	4	0
CST6	FKH1	3	3	YBR109C(7),YGR040W(7),YBR110W(7)
CST6	GAL4	2	2	YER189W(7),YER190W(7)
CST6	GAT3	1	0
CST6	GZF3	2	0
CST6	HAP1	2	0
CST6	LEU3	1	1	YFR007W(7)
CST6	MSN2	5	0
CST6	MSN4	8	3	YDR372C(7),YER189W(7),YER190W(7)
CST6	RGM1	1	0
CST6	RTG1	2	0
CST6	SIP4	2	2	YER189W(7),YER190W(7)
CST6	XBP1	5	0
CST6	YAP5	7	6	YER190W(7),YKL177W(7),YKL179C(7),YER189W(7),YBR110W(7),YDR372C(7)
CST6	YRR1	1	1	YHR171W(7)
CST6	ZAP1	2	2	YKL177W(7),YKL179C(7)
CUP2	FHL1	1	1	YJR104C(7)
CUP2	HAP1	1	0
CUP2	INO4	1	1	YJR104C(7)
CUP2	SOK2	1	0
CUP2	YAP1	2	1	YJR104C(4|7)
CUP9	AFT2	6	0
CUP9	ROX1	32	32	YKL045W(7),YEL040W(7),YMR016C(7),YIL119C(7),YIL099W(7),YIL100W(7),YJR100C(7),YBL030C(7),YJR158W(7),YDR076W(7),YEL071W(7),YOR178C(7),YGR234W(7),YOR222W(7),YDR042C(7),YIR020C(7),YOL156W(7),YDL246C(7),YJR157W(7),YOR314W(7),YOR032C(7),YBL029W(7),YDR077W(7),YDR259C(7),YJR159W(7),YEL070W(7),YPR013C(7),YMR135W-A(7),YDR442W(7),YNL289W(7),YDR441C(7),YDL245C(7)
DAL80	ACE2	6	1	YFL021W(7)
DAL80	AFT2	11	2	YMR087W(10),YMR086C-A(10)
DAL80	ARG81	4	1	YDR042C(7)
DAL80	ARR1	7	0
DAL80	AZF1	2	2	YEL063C(7),YDR042C(7)
DAL80	CHA4	7	1	YOR093C(7)
DAL80	GAL4	20	0
DAL80	GAT3	16	0
DAL80	HAL9	3	1	YDR042C(7)
DAL80	HAP1	9	1	YNL339C(10)
DAL80	HMS1	1	1	YDR042C(7)
DAL80	LEU3	3	3	YIR031C(3|7),YDR042C(7),YIR032C(3|7)
DAL80	MET31	4	1	YDR042C(7)
DAL80	MSN2	19	2	YBR166C(7),YMR087W(10)
DAL80	MSS11	3	0
DAL80	PPR1	2	2	YOR093C(7),YOR094W(7)
DAL80	RAP1	20	5	YJL157C(7),YFL021W(7),YCR040W(10),YIR031C(7),YDR042C(7)
DAL80	RGM1	12	0
DAL80	ROX1	15	4	YBL111C(10),YBL109W(10),YDR042C(7),YBL112C(10)
DAL80	RTG1	7	0
DAL80	SKO1	4	1	YFL021W(7)
DAL80	SOK2	15	6	YDL210W(3),YBL111C(10),YOR319W(3),YEL063C(3),YER190W(3),YDL049C(7)
DAL80	YOX1	10	2	YDL049C(7),YDR042C(7)
DAL81	ACE2	13	7	YKR041W(7),YLR397C(7),YER081W(7),YKR040C(7),YKR042W(7),YGL133W(7),YDL227C(7)
DAL81	ARG80	8	5	YKL077W(7),YPL123C(7),YPL265W(7),YPL266W(7),YJL089W(7)
DAL81	ARG81	14	8	YJL089W(7),YLR238W(7),YGL180W(7),YPL265W(7),YPL266W(7),YBL029W(7),YOL125W(7),YMR056C(7)
DAL81	ASH1	9	6	YKR041W(7),YCL025C(7),YPL265W(7),YKR042W(7),YMR056C(7),YDL227C(7)
DAL81	AZF1	7	1	YBL029W(7)
DAL81	CAT8	4	1	YOL126C(7)
DAL81	CBF1	41	21	YLR266C(7),YFR049W(7),YDR509W(7),YGR060W(7),YPR072W(7),YJL210W(7),YPR034W(7),YEL045C(7),YDR047W(7),YDR046C(7),YEL044W(7),YLR397C(7),YDL112W(7),YLR304C(7),YDR510W(7),YPL274W(7),YPR080W(7),YDR508C(7),YDR072C(7),YLR384C(7),YEL046C(7)
DAL81	CHA4	7	0
DAL81	CIN5	67	32	YEL040W(7),YLR031W(7),YPL265W(7),YMR084W(7),YGR118W(7),YDL182W(7),YDR508C(7),YGR060W(7),YKR038C(7),YDR072C(7),YDR509W(7),YEL044W(7),YBR069C(7),YAL037C-A(10),YLR304C(7),YEL045C(7),YPR034W(7),YKR093W(7),YBR068C(7),YCL025C(7),YDL215C(10),YOL126C(7),YBL029W(7),YCL024W(7),YDR510W(7),YEL035C(7),YHR010W(7),YPR145W(7),YBL042C(7),YKR062W(7),YOL125W(7),YEL046C(7)
DAL81	CUP9	8	5	YKR093W(7),YHR017W(7),YKR092C(7),YEL040W(7),YBL029W(7)
DAL81	DAL80	9	4	YIR031C(3|7),YDL210W(3|7),YGR019W(3),YIR032C(3)
DAL81	DAL82	26	11	YDR042C(10),YPR145W(7),YPL122C(10),YBR086C(10),YOL021C(7),YER013W(10),YFL021W(10),YBR087W(10),YDL237W(10),YFL022C(10),YIR031C(7)
DAL81	FKH2	20	7	YKR041W(7),YEL040W(7),YPR195C(10),YKR042W(7),YPR034W(7),YHR001W(10),YKR040C(7)
DAL81	GCR1	7	4	YDL084W(7),YDR064W(7),YBL029W(7),YKL120W(7)
DAL81	GZF3	4	0
DAL81	HAL9	9	6	YKR093W(7),YDL084W(7),YBL029W(7),YGR118W(7),YDR064W(7),YOL125W(7)
DAL81	HAP1	11	4	YER044C(10),YKL097C(10),YLR139C(10),YKL096W-A(10)
DAL81	HMS1	7	4	YLR167W(7),YDL084W(7),YKR062W(7),YBR176W(7)
DAL81	LEU3	12	5	YIR031C(3|7),YCL018W(7),YIR032C(3),YKL118W(7),YPL274W(7)
DAL81	MET31	10	8	YJL212C(7),YJL210W(7),YLR167W(7),YGL255W(7),YKR062W(7),YBL029W(7),YGL135W(7),YGR055W(7)
DAL81	MET4	32	20	YLR266C(7),YJL212C(7),YGR060W(7),YGR055W(7),YDR065W(7),YLR112W(7),YJL210W(7),YCL025C(7),YDR508C(7),YGL180W(7),YEL044W(7),YEL045C(7),YKR042W(7),YCL024W(7),YDR510W(7),YBR019C(7),YEL046C(7),YDR072C(7),YDR047W(7),YKR040C(7)
DAL81	MOT3	9	6	YKR038C(7),YDR065W(7),YGL255W(7),YKR042W(7),YKR040C(7),YPR072W(7)
DAL81	MSN1	17	7	YKR038C(7),YBR019C(7),YBL042C(7),YKL120W(7),YDL227C(7),YGL135W(7),YPR034W(7)
DAL81	MSN2	97	3	YCL025C(7),YPR072W(7),YGL255W(7)
DAL81	MSN4	13	5	YDR042C(10),YER013W(10),YJR054W(10),YDR072C(7),YDL237W(10)
DAL81	PHD1	37	9	YEL040W(7),YCL025C(3|7),YDR511W(7),YOL126C(7),YPL265W(7),YPL266W(7),YBL029W(7),YBR069C(7),YOR355W(10)
DAL81	PUT3	11	3	YPR124W(10),YEL065W(10),YEL067C(10)
DAL81	RLM1	13	3	YLR111W(7),YDR072C(7),YEL040W(7)
DAL81	RTG1	6	5	YER013W(10),YDR042C(10),YLR397C(7),YEL045C(7),YEL046C(7)
DAL81	SIP4	4	3	YOL126C(7),YOL125W(7),YOL079W(7)
DAL81	SOK2	61	20	YKR093W(7),YBR068C(7),YNL100W(7),YBL041W(10),YJL172W(10),YDL210W(3),YLR142W(10),YBL029W(7),YPL123C(7),YLR090W(10),YDR100W(7),YJR152W(10),YMR056C(7),YLR257W(7),YDR510W(7),YPL274W(7),YER064C(10),YEL007W(10),YBR208C(3),YEL040W(7)
DAL81	SWI6	10	3	YER081W(7),YDL227C(7),YEL040W(7)
DAL81	TYE7	9	5	YGL180W(7),YBR195C(7),YER001W(10),YBL029W(7),YKL096W-A(10)
DAL81	YAP1	42	10	YGR060W(7),YGL202W(7),YEL044W(7),YGR118W(7),YDR064W(7),YCL014W(7),YDL182W(7),YEL045C(7),YGL135W(7),YEL046C(7)
DAL81	YRR1	2	1	YOR368W(7)
ECM22	HAP1	4	3	YMR202W(4),YLR395C(10),YLR056W(4)
ECM22	MOT3	4	2	YOR315W(7),YMR202W(4)
FHL1	IFH1	275	258	YLR407W(3|7),YOR235W(7),YLR060W(7),YGL136C(7),YGL123W(7),YLR047C(7),YJL189W(7),YPL249C(7),YLR061W(7),YHR142W(7),YER101C(7),YPR132W(7),YLR343W(7),YMR143W(7),YIL133C(7),YDL075W(7),YLR325C(7),YBR117C(7),YML072C(7),YGL031C(7),YPR103W(7),YGR086C(7),YOR063W(7),YPL090C(7),YJL178C(7),YLL043W(7),YBR190W(7),YKL221W(3),YLR441C(7),YMR229C(7),YIL019W(7),YDL060W(7),YLR339C(7),YOR062C(7),YOR293W(7),YBR084C-A(7)…
FKH1	ABF1	80	60	YGR188C(7),YBR030W(7),YGR270W(7),YBR109C(7),YMR144W(7),YBR110W(7),YLR406C(7),YPR104C(7),YHR090C(7),YMR076C(7),YLR400W(7),YIL077C(7),YDR002W(7),YJL212C(7),YFL037W(7),YBL057C(7),YJL078C(7),YDL017W(7),YBR139W(7),YPR035W(7),YLR407W(7),YDR284C(7),YGR050C(7),YFR019W(7),YDL018C(7),YBR138C(7),YML100W(7),YIL076W(7),YGL116W(7),YDL084W(7),YLR353W(7),YGL257C(7),YCR093W(7),YBR077C(7),YBL056W(7),YML101C(7),YKR…
FKH1	ACE2	19	18	YML100W(7),YBR157C(7),YGR041W(7),YML101C(7),YJL078C(7),YGL007C-A(10),YHR143W(7),YBR158W(7),YGL007W(7),YER125W(7),YER155C(7),YGL028C(7),YLR300W(7),YER124C(1|7),YGL006W-A(10),YHR142W(7),YLR286C(7),YGR040W(7)
FKH1	ARG80	5	5	YDR451C(7),YER123W(7),YGR188C(7),YLL026W(7),YDR452W(7)
FKH1	ASH1	12	9	YIL158W(7),YDR451C(7),YJR091C(7),YBR071W(7),YJR092W(7),YBR070C(7),YOL113W(7),YFR052W(7),YDR452W(7)
FKH1	CHA4	5	4	YMR144W(7),YCL064C(7),YCL063W(7),YGR099W(7)
FKH1	DAL81	13	4	YJL212C(7),YGL255W(7),YDL084W(7),YPR034W(7)
FKH1	FKH2	89	77	YER124C(7),YGL007C-A(10),YMR214W(7),YIL158W(7),YGL256W(7),YDR263C(7),YKL097C(7),YDR146C(1|7),YHR094C(7),YIL159W(7),YDR113C(7),YMR199W(7),YPR035W(7),YPL117C(7),YKL096W-A(7),YGR092W(7),YHR142W(7),YMR117C(7),YGL257C(7),YML064C(7),YCL055W(7),YJL078C(7),YMR076C(7),YBR158W(7),YDL017W(7),YBR139W(7),YDR325W(7),YFR023W(7),YJR092W(7),YMR215W(7),YGR050C(7),YPR194C(7),YKL157W(7),YER031C(7),YPL116W(7),YPL155C…
FKH1	INO4	44	17	YBR030W(7),YGL007C-A(10),YDR407C(10),YLR131C(7),YGR052W(10),YGR098C(7),YGL116W(7),YGL007W(7),YPR013C(7),YMR263W(7),YDR146C(7),YNL104C(7),YLR352W(7),YOR313C(10),YNL174W(7),YGL006W-A(10),YBR029C(7)
FKH1	MCM1	43	23	YIL158W(7),YGR041W(7),YHR084W(7),YDR146C(1|7),YGR092W(7),YIL077C(7),YNL145W(7),YCL055W(7),YDL017W(7),YJR092W(7),YDR179C(7),YIL076W(7),YDR451C(7),YGL116W(7),YDR179W-A(7),YLR131C(7),YJR091C(7),YIL015W(7),YOR315W(7),YBR078W(7),YDR452W(7),YPR119W(1|7),YER070W(7)
FKH1	MSN1	5	3	YOL030W(7),YPR035W(7),YPR034W(7)
FKH1	NDD1	5	5	YDR146C(7),YLR131C(7),YPR119W(1|7),YGL116W(7),YJR092W(7)
FKH1	RGT1	3	3	YHR095W(7),YBR050C(10),YHR094C(7)
FKH1	RLM1	12	11	YML100W(7),YBR157C(7),YBR158W(7),YHR143W(7),YPR195C(7),YLR300W(7),YDR085C(7),YOR315W(7),YKL096W-A(7),YLR210W(7),YDR179C(7)
FKH1	SWI6	29	27	YMR214W(7),YDR113C(7),YGR188C(7),YDR263C(7),YBR071W(7),YMR199W(7),YOL114C(7),YER124C(1),YGR041W(7),YKL096W-A(7),YMR076C(7),YDR179C(7),YDL018C(7),YPR119W(7),YDR451C(7),YBR077C(7),YIL015W(7),YER155C(7),YLR300W(7),YMR198W(7),YPR075C(7),YMR215W(7),YDR500C(7),YBR078W(7),YDR452W(7),YER070W(7),YGR040W(7)
FKH1	YOX1	25	16	YGL257C(7),YOR357C(7),YDR084C(7),YBL057C(7),YNL101W(7),YDR500C(7),YPL139C(7),YPR035W(7),YLR406C(7),YPR119W(1),YBL081W(7),YHR182W(7),YER123W(7),YGR092W(7),YNL145W(7),YPL227C(7)
FKH2	CIN5	78	45	YER124C(7),YGL007C-A(10),YEL040W(7),YBL033C(7),YDR032C(7),YOR313C(10),YDR033W(7),YHR094C(7),YLR299W(7),YJR127C(7),YNL330C(10),YNL241C(7),YMR076C(7),YIL123W(7),YGR229C(7),YPR148C(7),YMR143W(7),YJL078C(7),YBR139W(7),YPR035W(7),YPR149W(7),YKL096C-B(10),YKL157W(7),YPL141C(7),YPR034W(7),YBR138C(7),YBR157C(7),YML116W(7),YOR314W(7),YGR230W(7),YGL007W(7),YBL032W(7),YLR390W(7),YAL054C(10),YOR316C(7),YDR25…
FKH2	CUP9	10	6	YEL040W(7),YOR314W(7),YNL289W(7),YLR286C(7),YDR259C(7),YCR024C-A(7)
FKH2	HMS1	7	5	YBR134W(7),YBR135W(7),YBR133C(7),YDR259C(7),YCR024C-A(7)
FKH2	INO4	44	22	YGL007C-A(10),YEL040W(7),YOR313C(10),YDR146C(7),YDR147W(7),YJR128W(7),YCL054W(10),YBL078C(10),YJR110W(7),YHR001W(10),YGL116W(7),YGL007W(7),YOR020W-A(10),YOR316C(7),YGL117W(7),YNL174W(7),YLR131C(7),YBR093C(7),YER053C(10),YOR020C(10),YOR230W(10),YGL006W-A(10)
FKH2	MET31	5	4	YLR439W(7),YDR501W(7),YKL157W(7),YDR500C(7)
FKH2	MSN1	12	2	YPR035W(7),YPR034W(7)
FKH2	NDD1	6	6	YPR119W(1|2|7),YLR131C(7),YJR092W(7),YGL116W(7),YDR146C(7),YHR152W(7)
FKH2	RAP1	130	77	YGR159C(7),YDR113C(7),YKR040C(7),YER031C(7),YKL097C(7),YDR032C(7),YDR033W(7),YHR094C(7),YLR299W(7),YML052W(7),YML053C(7),YER189W(7),YMR199W(7),YPR035W(7),YFL022C(7),YGL115W(7),YNL241C(7),YKL096W-A(7),YGR092W(7),YHR142W(7),YGR296W(7),YOR233W(10),YPR148C(7),YMR143W(7),YJL078C(7),YBR077C(7),YBR158W(7),YDR325W(7),YKR042W(7),YPR149W(7),YGR050C(7),YML063W(7),YKL157W(7),YLR287C-A(7),YHR001W(10),YML064C(…
FKH2	RLM1	20	15	YBR157C(7),YJL158C(7),YEL040W(7),YOR314W(7),YBR158W(7),YHR143W(7),YLR390W(7),YLR299W(7),YIL123W(7),YNL289W(7),YML124C(7),YLR300W(7),YOR315W(7),YKL096W-A(7),YKL096W(7)
FKH2	SKO1	58	40	YGL007C-A(10),YGR159C(7),YEL040W(7),YHR094C(7),YOR246C(7),YNL241C(7),YGR103W(10),YIL123W(7),YPL024W(7),YPR148C(7),YAR071W(10),YPR035W(7),YKR042W(7),YDR259C(7),YGR050C(7),YOR173W(10),YFR017C(10),YER053C(10),YLR286C(7),YBR157C(7),YGL055W(10),YPL177C(7),YKL096W(7),YGL007W(7),YBR065C(7),YOR247W(7),YLR390W(7),YLR300W(7),YOR316C(7),YDL110C(7),YPR149W(7),YCR024C-A(7),YFL021W(7),YJL158C(7),YDR465C(10),YL…
FKH2	TYE7	10	5	YGL257C(7),YKL097C(7),YGL256W(7),YBR133C(7),YBR135W(7)
FZF1	ACE2	5	5	YOR138C(7),YJR044C(7),YJL148W(7),YOR140W(7),YJR144W(7)
FZF1	AFT2	5	3	YDR473C(7),YPL034W(7),YDL090C(7)
FZF1	ARR1	5	4	YJR044C(7),YAL017W(7),YAL018C(7),YDR317W(7)
FZF1	BAS1	12	12	YPR134W(7),YPL018W(7),YBR248C(7),YNL010W(7),YIL003W(7),YEL062W(7),YGR170W(7),YOR273C(7),YER074W(7),YMR098C(7),YPL019C(7),YLR277C(7)
FZF1	CHA4	4	4	YJR144W(7),YJL148W(7),YNL010W(7),YIL003W(7)
FZF1	DAL80	5	1	YDR042C(7)
FZF1	DAL81	8	2	YPL123C(7),YMR125W(7)
FZF1	GAL4	7	5	YJR144W(7),YDR004W(7),YJR044C(7),YPL034W(7),YPL036W(7)
FZF1	HAL9	6	6	YDR317W(7),YJL149W(7),YDR063W(7),YDR042C(7),YJR011C(7),YGR271W(7)
FZF1	HAP4	9	9	YPL018W(7),YDR473C(7),YPL019C(7),YIL003W(7),YBR167C(7),YDR042C(7),YJL148W(7),YCR094W(7),YDR179C(7)
FZF1	LEU3	4	4	YDR042C(7),YJL148W(7),YOR140W(7),YPL036W(7)
FZF1	MAC1	7	7	YPR108W(7),YPL018W(7),YPL019C(7),YLR105C(7),YAL022C(7),YJL148W(7),YJL149W(7)
FZF1	MCM1	11	8	YPR108W(7),YBR167C(7),YJL148W(7),YDR042C(7),YAL022C(7),YKL040C(7),YDR179C(7),YDR179W-A(7)
FZF1	RME1	6	6	YHR156C(7),YOR138C(7),YOR140W(7),YLR105C(7),YDR042C(7),YJL148W(7)
FZF1	SFP1	13	13	YJL148W(7),YPL034W(7),YDR473C(7),YOR138C(7),YIL003W(7),YMR257C(7),YJR144W(7),YAL022C(7),YPL036W(7),YOR273C(7),YER074W(7),YDR179W-A(7),YDR179C(7)
FZF1	STB5	8	6	YHR156C(7),YCL041C(7),YCL040W(7),YDR179C(7),YCL043C(7),YDR179W-A(7)
FZF1	SWI6	5	5	YDR527W(7),YJR053W(7),YKL221W(7),YHR156C(7),YDR179C(7)
FZF1	YAP3	1	0
GAL4	ARR1	8	5	YPR201W(7),YMR087W(7),YJR044C(7),YMR135W-A(7),YMR086C-A(7)
GAL4	ROX1	21	5	YHR091C(7),YNL339C(7),YBL113C(7),YBL029W(7),YMR135W-A(7)
GAT1	AFT1	20	6	YFL023W(10),YFL024C(10),YLR261C(10),YML081W(10),YLR262C(10),YLR113W(10)
GAT1	ARG80	14	0
GAT1	ARG81	9	0
GAT1	ARR1	2	0
GAT1	AZF1	7	0
GAT1	CRZ1	1	0
GAT1	CST6	2	0
GAT1	CUP9	7	0
GAT1	DAL80	10	2	YDL210W(3),YIR031C(7)
GAT1	DAL81	19	10	YDL210W(3),YIR031C(7),YJR109C(10),YDR042C(10),YJR110W(10),YDL237W(10),YEL062W(10),YNL143C(10),YEL063C(10),YJL088W(10)
GAT1	DAL82	12	7	YDR042C(10),YML099C(10),YDL238C(10),YDL237W(10),YML098W(10),YIR031C(7),YDR067C(10)
GAT1	GZF3	12	10	YDR084C(10),YCR019W(10),YER002W(10),YGL001C(10),YMR193W(10),YLR023C(10),YMR098C(10),YCR018C-A(10),YDR041W(10),YCR096C(10)
GAT1	HAC1	2	0
GAT1	HAL9	18	0
GAT1	HMS1	7	0
GAT1	LEU3	11	1	YIR031C(7)
GAT1	MET31	9	0
GAT1	MET4	12	2	YHR136C(7),YGR161C(7)
GAT1	MGA1	11	1	YDR040C(3)
GAT1	MIG2	4	4	YDR078C(10),YMR098C(10),YDR317W(10),YDR079W(10)
GAT1	MSN2	50	13	YOL159C(10),YMR178W(10),YMR019W(10),YDR084C(10),YDR079W(10),YHR136C(7),YMR227C(10),YDR068W(10),YGR072W(10),YDR078C(10),YJR011C(10),YDR067C(10),YCR096C(10)
GAT1	MSN4	29	23	YOL159C(10),YGR218W(10),YDR042C(10),YMR019W(10),YDR084C(10),YJR011C(10),YCR096C(10),YMR228W(10),YHR156C(10),YMR227C(10),YGR271W(10),YDR067C(10),YBL104C(10),YDL237W(10),YDR068W(10),YGR072W(10),YDR520C(10),YPR203W(7),YMR178W(10),YDR145W(10),YDL238C(10),YNL001W(10),YMR098C(10)
GAT1	MSS11	1	1	YDR317W(10)
GAT1	NDT80	3	2	YMR258C(10),YPL188W(10)
GAT1	RIM101	10	9	YCR018C-A(10),YGL001C(10),YDR084C(10),YLR048W(10),YLR047C(10),YMR258C(10),YPL188W(10),YJR011C(10),YCR019W(10)
GAT1	RLM1	8	1	YLR113W(10)
GAT1	RTG1	27	17	YOL159C(10),YDR084C(10),YGR071C(10),YMR227C(10),YMR178W(10),YMR019W(10),YHR156C(10),YLR302C(10),YMR228W(10),YLR262C(10),YNL001W(10),YGR072W(10),YLR261C(10),YNL002C(10),YHR157W(10),YCR096C(10),YDR042C(10)
GAT1	SIP4	12	0
GAT1	SKO1	12	3	YHR136C(7),YIL101C(7),YGR161C(7)
GAT1	STB5	12	0
GAT1	STE12	44	3	YCL029C(7),YPR203W(7),YEL012W(7)
GAT1	YAP1	24	4	YDR084C(10),YCR018C-A(10),YCR019W(10),YGR161C(7)
GAT1	YAP3	1	1	YMR193W(10)
GAT1	YOX1	32	3	YHR182W(7),YPR165W(7),YHR183W(10)
GAT3	ACE2	4	3	YHR091C(7),YPL283C(7),YDL227C(7)
GAT3	AFT2	18	3	YDL114W(7),YER189W(10),YDL115C(7)
GAT3	ARR1	5	5	YCR096C(7),YCR040W(7),YCR041W(7),YCR039C(7),YPR201W(7)
GAT3	CHA4	6	5	YCR041W(7),YCR040W(7),YCL065W(7),YCR039C(7),YCL067C(7)
GAT3	FHL1	44	41	YHR203C(7),YJL190C(7),YPR102C(7),YIL149C(7),YDR449C(7),YER073W(7),YOR292C(7),YNL096C(7),YML064C(7),YIL133C(7),YJL189W(7),YGL031C(7),YGL177W(7),YEL054C(7),YDL076C(7),YJL043W(7),YPL090C(7),YJL178C(7),YKL006C-A(7),YGR148C(7),YIL019W(7),YBR189W(7),YHR141C(7),YML073C(7),YML026C(7),YIL018W(7),YJL136C(7),YOL128C(7),YHR021C(7),YER116C(7),YFR031C-A(7),YNL069C(7),YDL083C(7),YLR047C(7),YDL082W(7),YOL040C(7)…
GAT3	GAL4	44	40	YCR104W(7),YCL065W(7),YCR106W(7),YLL067C(7),YBR019C(7),YJL225C(7),YDR543C(7),YJR161C(7),YLL065W(7),YDR542W(7),YML132W(7),YBL113C(7),YGR296W(7),YHR091C(7),YBL111C(7),YKL225W(7),YNL339C(7),YNL338W(7),YBL109W(7),YDR544C(7),YDR545W(7),YCR097W(7),YPR201W(7),YHL049C(7),YPL283C(7),YCL067C(7),YPR203W(7),YOL166C(7),YLR466W(7),YLR461W(7),YFL063W(7),YNL336W(7),YNR076W(7),YIL177C(7),YBL112C(7),YPR202W(7),YNL…
GAT3	HAL9	5	3	YCR096C(7),YLR460C(7),YNL337W(7)
GAT3	HAP1	13	2	YER189W(10),YHR001W-A(10)
GAT3	HIR2	3	3	YCL065W(7),YCR039C(7),YCL067C(7)
GAT3	LEU3	3	3	YPR201W(7),YKL001C(7),YER116C(7)
GAT3	MET4	3	3	YKL001C(7),YBR019C(7),YOL162W(7)
GAT3	RAP1	100	94	YDR543C(7),YLL065W(7),YDR542W(7),YNL096C(7),YIL133C(7),YGL031C(7),YGL177W(7),YPL090C(7),YJL178C(7),YBL108W(7),YIL019W(7),YIL018W(7),YJL136C(7),YLR461W(7),YHR021C(7),YER116C(7),YGR295C(7),YKR106W(7),YDL082W(7),YML133C(7),YDR541C(7),YHR036W(10),YDR449C(7),YER073W(7),YOR292C(7),YNL338W(7),YBL109W(7),YDR545W(7),YDL076C(7),YCL068C(7),YCL067C(7),YOL166C(7),YFL064C(7),YFR031C-A(7),YLL064C(7),YEL075C(7),…
GAT3	RGM1	61	56	YCR104W(7),YOR319W(10),YCR106W(7),YER188C-A(10),YLL067C(7),YKL225W(7),YJL225C(7),YDR543C(7),YCR038C(7),YDL155W(10),YLL065W(7),YML026C(7),YBL109W(7),YHR091C(7),YBL111C(7),YNR029C(7),YMR325W(7),YNL339C(7),YNL338W(7),YJR161C(7),YDR544C(7),YJL190C(7),YHL046C(7),YDL076C(7),YFL063W(7),YLL066C(7),YGR148C(7),YPR201W(7),YHL049C(7),YPL283C(7),YCL068C(7),YIL019W(7),YOL162W(7),YHR141C(7),YNL337W(7),YIL177C(7…
GAT3	RLM1	4	4	YCL065W(7),YLR467W(7),YLR466W(7),YLR463C(7)
GAT3	ROX1	18	6	YHR091C(7),YOR319W(10),YNL339C(7),YLR467W(7),YDL155W(10),YBL113C(7)
GAT3	SFP1	25	23	YHR203C(7),YPR102C(7),YML026C(7),YNL096C(7),YIL133C(7),YGL031C(7),YEL054C(7),YDL076C(7),YPL090C(7),YGR148C(7),YMR142C(7),YML073C(7),YIL018W(7),YJL136C(7),YHR021C(7),YER116C(7),YFR031C-A(7),YNL069C(7),YDL083C(7),YLR047C(7),YDL082W(7),YBR189W(7),YML025C(7)
GAT3	SOK2	50	20	YGR148C(7),YIR041W(7),YER188C-A(10),YKR106W(7),YMR325W(7),YNL339C(7),YMR324C(7),YNL337W(7),YNL338W(7),YHL046C(7),YDR544C(7),YNR075W(7),YEL075C(7),YDR545W(7),YNR076W(7),YEL074W(7),YER189W(10),YLL065W(7),YER073W(7),YIR040C(7)
GAT3	YOX1	21	12	YNR076W(7),YLL067C(7),YNL339C(7),YMR324C(7),YNL338W(7),YDR544C(7),YCR096C(7),YLR047C(7),YNL069C(7),YML133C(7),YLL066C(7),YHL049C(7)
GCN4	ARG80	11	10	YER069W(7),YOR303W(7),YOR301W(7),YOL140W(7),YJL089W(7),YOR302W(7),YER068W(7),YJL088W(7),YPL111W(3|7),YOL058W(4|7)
GCN4	ARG81	19	18	YER069W(7),YOR303W(7),YOR301W(7),YPL111W(3|7),YOR304W(7),YDR084C(7),YJL089W(7),YGL180W(7),YDL154W(7),YOR302W(7),YER068W(7),YOL059W(7),YOL057W(7),YAR050W(7),YOL058W(4|7),YJL085W(7),YJL088W(3|7),YOL140W(7)
GCN4	AZF1	4	3	YEL062W(7),YEL063C(7),YNR050C(7)
GCN4	BAS1	19	16	YGL186C(7),YLR359W(4|7),YGL184C(7),YMR189W(4|7),YDR084C(7),YBR248C(7),YCL030C(3|4|7),YKL179C(7),YIL116W(4|7),YEL062W(7),YLR358C(7),YGR204W(3|7),YMR188C(7),YER074W(7),YGL234W(3),YEL046C(7)
GCN4	CAT8	6	1	YGR067C(7)
GCN4	CBF1	81	67	YIR017C(3),YDR510W(7),YNL004W(7),YDL198C(7),YDR513W(7),YNL036W(7),YOL064C(3|7),YER176W(7),YPL250C(7),YER052C(7),YGL125W(7),YDR508C(7),YNL037C(7),YOR303W(7),YGR204W(7),YMR196W(7),YBR114W(7),YKL015W(7),YDL215C(7),YBR113W(7),YBR144C(7),YER074W(3|7),YGR161C(7),YHR024C(7),YFL018C(7),YFR030W(3|4|7),YKL016C(7),YDR247W(7),YGL186C(7),YDR509W(7),YOR301W(7),YLL004W(7),YNL178W(7),YLL005C(7),YNL103W(7),YBR256…
GCN4	CUP2	1	1	YJR104C(4)
GCN4	DAL81	46	15	YJL212C(7),YBR068C(7),YGL202W(7),YJL210W(7),YDR508C(7),YGL180W(7),YJL089W(7),YDR509W(7),YPR145W(7),YCL018W(7),YDL183C(7),YDR510W(7),YDL182W(7),YDL170W(3),YEL046C(7)
GCN4	DAL82	14	11	YPR145W(7),YOL140W(7),YNL004W(7),YFR030W(7),YIR027C(7),YNL005C(7),YDL170W(7),YDL171C(7),YMR251W-A(7),YKL103C(7),YHR071W(7)
GCN4	GAT1	20	5	YDL215C(3),YOR109W(7),YGR161C(7),YJR112W(7),YJR152W(3|7)
GCN4	GLN3	37	25	YCL030C(3|7),YOL058W(3|7),YHR018C(7),YJL088W(3),YDR510W(7),YDR508C(7),YDL215C(3),YDL171C(3|7),YAR053W(7),YFL021W(3|7),YIR027C(3),YHR029C(3|7),YOR202W(3),YFL022C(7),YDL170W(3|7),YER175C(3),YKL103C(3|7),YKL139W(7),YJR152W(3|7),YPL111W(3|7),YPR040W(7),YPR145W(7),YPR038W(7),YKL179C(7),YPR039W(7)
GCN4	HAL9	4	4	YMR019W(7),YER001W(7),YDR214W(7),YDR084C(7)
GCN4	HSF1	27	15	YNR069C(4|7),YOR301W(7),YBR118W(7),YLR327C(4|7),YHR161C(7),YMR251W-A(4|7),YDR258C(4),YDR011W(7),YMR108W(7),YDR214W(7),YGR192C(7),YDR127W(7),YBR085C-A(4),YPL250C(7),YPR040W(7)
GCN4	LEU3	25	23	YJR018W(7),YJR016C(3|7),YER176W(7),YGR204W(7),YOR130C(3|7),YOR222W(7),YCL018W(3|7),YER039C(7),YMR108W(3|7),YMR189W(7),YLL004W(7),YOR201C(7),YDL066W(3|7),YER072W(7),YER069W(3|7),YDR214W(7),YPR167C(3|7),YJL130C(7),YLR356W(7),YLL005C(7),YGL184C(3|7),YBR048W(7),YFR030W(7)
GCN4	MET31	11	9	YLL005C(7),YGL184C(3|4|7),YLL004W(7),YJL212C(7),YJL210W(7),YNR050C(7),YGR204W(7),YPR167C(3|7),YLR027C(7)
GCN4	MET4	48	39	YMR135C(7),YNL036W(7),YPL135W(7),YMR251W-A(7),YIL056W(7),YPL137C(7),YGL125W(7),YDR508C(7),YNL037C(7),YJL212C(7),YJL210W(7),YIL165C(3|7),YGL180W(7),YGR161C(7),YDR011W(7),YPR167C(3|4|7),YMR136W(7),YFR030W(3|4|7),YHR071W(7),YDR247W(7),YGL184C(3|4|7),YLL004W(7),YLL005C(7),YCR012W(3),YJR147W(7),YLR267W(7),YOR302W(7),YNL104C(7),YGR204W(3|7),YDR510W(7),YIR017C(3|4),YPR040W(7),YFL021W(7),YJR145C(4|7),YPR…
GCN4	MOT3	6	2	YNL037C(7),YPL137C(7)
GCN4	PHD1	45	31	YGR192C(3),YMR194C-A(7),YAR050W(3|7),YBR113W(7),YGL184C(3),YMR195W(7),YBR162C(7),YOR230W(3),YMR135C(3|7),YGR204W(3),YDR510W(3),YMR137C(7),YIL053W(3),YKL103C(3),YMR136W(7),YMR019W(7),YML116W(7),YBR249C(3),YBR068C(3),YLR327C(3),YOR303W(3),YOR107W(7),YOL058W(3),YMR138W(7),YPL135W(3),YIL056W(3),YOR130C(3),YDR034C(3),YNL178W(3|7),YER055C(3),YEL046C(3)
GCN4	PHO4	39	25	YER086W(7),YGL059W(7),YGL148W(7),YIL056W(7),YGL125W(7),YMR062C(7),YNL309W(7),YDR481C(7),YER073W(7),YLR152C(7),YER085C(7),YOR336W(7),YHR071W(7),YJL200C(7),YER072W(7),YLR267W(7),YKL139W(7),YNL104C(7),YFL021W(7),YER055C(7),YOR337W(7),YLR451W(7),YJR145C(7),YGL126W(7),YEL046C(7)
GCN4	STB5	29	27	YPL061W(4|7),YDR084C(7),YLR152C(4|7),YGL125W(7),YDR179C(7),YDR533C(4),YDR247W(4),YJL089W(4),YDR510W(4),YDR010C(4),YBL043W(4),YHR162W(4|7),YBR068C(7),YMR195W(4),YLR355C(4),YOR230W(4),YDL198C(4|7),YBL044W(4),YPL135W(4),YIL056W(4),YLR356W(4),YBL045C(4),YER055C(7),YKL179C(7),YMR136W(4),YHR163W(7),YKR052C(4)
GCN4	WAR1	2	2	YPR111W(7),YPR110C(7)
GCN4	YAP1	79	67	YJR145C(4),YDL025C(4),YPR167C(4),YDR258C(4|7),YER069W(4),YNL239W(4),YOR043W(4),YIL116W(4),YNL103W(4),YDL183C(4),YJR110W(4|7),YDR527W(4),YPL250C(4),YOR302W(4),YJR104C(4),YNL104C(4),YNL240C(4),YOR303W(4),YMR195W(4),YDR179C(7),YDL171C(4),YML116W(4|7),YDL182W(4|7),YGL202W(7),YPR168W(4),YDR010C(4),YBL044W(4),YGL234W(4),YFR017C(4|7),YDR011W(4|7),YDL170W(4),YEL045C(4),YIL117C(4|7),YGR069W(4),YHR018C(4),…
GCR1	RLM1	5	4	YCL065W(7),YHL034C(7),YGL196W(7),YOR354C(7)
GCR2	GCR1	12	12	YER177W(7),YPR108W(7),YDR240C(7),YAL038W(2|7),YOL086C(7),YGR192C(2|7),YHR174W(7),YKL152C(7),YOL121C(7),YHL034C(7),YLR044C(7),YBR196C(2|7)
GCR2	MET31	13	13	YER092W(7),YGL255W(7),YHR155W(7),YDL193W(7),YKL009W(7),YNR050C(7),YDR049W(7),YER007C-A(7),YJR100C(7),YGL254W(7),YJR137C(7),YDR042C(7),YOL121C(7)
GCR2	TYE7	19	18	YER177W(7),YDL027C(7),YDR240C(7),YNL232W(7),YAL038W(7),YKL060C(7),YKL009W(7),YMR037C(7),YDR042C(7),YJR009C(7),YLL015W(7),YJR137C(7),YBR145W(7),YBR135W(7),YBR133C(7),YBR144C(7),YLR121C(7),YGR192C(7)
GLN3	ACE2	22	21	YFL021W(7),YJL148W(7),YAL040C(7),YKR040C(7),YHR193C(7),YGL007W(7),YNR018W(7),YHL028W(7),YGR234W(7),YOR230W(7),YER189W(7),YER190W(7),YEL007W(7),YKR042W(7),YEL008W(7),YLR439W(7),YHL029C(7),YHR194W(7),YJR148W(7),YFL022C(7),YGL008C(7)
GLN3	AFT2	10	5	YCR105W(7),YBR103W(7),YLL034C(7),YKL103C(7),YBR102C(7)
GLN3	ARG80	9	4	YPL111W(3|7),YOL058W(7),YPL265W(7),YJR100C(7)
GLN3	ARG81	11	10	YKL073W(7),YOL058W(7),YHR193C(7),YJL088W(3),YPL265W(7),YER007C-A(7),YPL111W(3|7),YGR026W(7),YDR372C(7),YHR194W(7)
GLN3	ASH1	7	4	YPL056C(7),YKR042W(7),YPL265W(7),YAL040C(7)
GLN3	AZF1	7	2	YJL148W(7),YCR028C(7)
GLN3	CHA4	7	4	YJL148W(7),YDR523C(7),YER189W(7),YER190W(7)
GLN3	CIN5	43	33	YOL109W(7),YPL265W(7),YIL119C(7),YGR234W(7),YKL040C(7),YDR508C(7),YPL056C(7),YAL040C(7),YPR035W(7),YDL170W(7),YEL007W(7),YKR039W(7),YHL029C(7),YOR375C(7),YPR034W(7),YDR040C(4|7),YHR007C(7),YGL007W(7),YKR102W(7),YDR077W(7),YGL254W(7),YKL103C(7),YDR510W(7),YHR051W(10),YKL073W(7),YPR145W(7),YPL111W(7),YOR230W(7),YHR029C(7),YDL171C(7),YHL028W(7),YOR315W(7),YJR148W(7)
GLN3	CRZ1	5	5	YCR104W(7),YCR105W(7),YDR040C(4|7),YDR065W(7),YOR101W(7)
GLN3	CST6	4	4	YDR372C(7),YER189W(7),YER190W(7),YKL179C(7)
GLN3	CUP9	10	7	YHL015W(7),YGR234W(7),YIL119C(7),YDR077W(7),YKR093W(3),YGR026W(7),YJR100C(7)
GLN3	DAL80	11	6	YGR019W(3),YIR032C(3|7),YIR031C(3|7),YKR034W(3),YDL210W(3|2),YFL021W(3|7)
GLN3	DAL81	58	26	YIR033W(10),YPL265W(7),YJL173C(10),YIR032C(3),YDR508C(7),YKR040C(7),YGL255W(7),YOL119C(10),YKR042W(7),YIR031C(3|7),YDL170W(3),YPR034W(7),YBR208C(3),YIR028W(3),YIR029W(3),YNL143C(10),YCL064C(10),YDR510W(7),YDL210W(3),YPR145W(7),YGR019W(3),YDR065W(7),YCL063W(10),YJR109C(10),YBR006W(3),YJR110W(10)
GLN3	DAL82	18	8	YPL056C(7),YPR145W(7),YIR032C(7),YDL170W(7),YDL171C(7),YKL103C(7),YLR439W(7),YIR031C(7)
GLN3	FKH2	25	16	YFL021W(7),YKR040C(7),YER190W(7),YFR022W(7),YBR103W(7),YGL001C(10),YGL007W(7),YPR035W(7),YPR194C(7),YER189W(7),YOR315W(7),YLR439W(7),YPR034W(7),YKR042W(7),YFL022C(7),YGL008C(7)
GLN3	GAT1	28	23	YOL159C(10),YNL142W(3),YMR193W(10),YDR040C(3),YIR031C(7),YLR023C(10),YDL215C(3),YDR522C(10),YLR142W(3|7),YLR048W(10),YCR018C-A(10),YDR041W(10),YER002W(10),YIR005W(10),YNL143C(10),YJR152W(3|7),YDL210W(3),YGL001C(10),YJR109C(10),YLR047C(10),YDR210W(10),YJR110W(10),YCR019W(10)
GLN3	GCR1	5	4	YOR101W(7),YCR019W(10),YDL091C(7),YGR026W(7)
GLN3	GZF3	15	9	YKR039W(3|7),YCR019W(10),YDR041W(10),YER002W(10),YGL001C(10),YMR193W(10),YCR018C-A(10),YLR023C(10),YFL021W(3|7)
GLN3	HAC1	3	1	YKL073W(7)
GLN3	HAP1	13	4	YGR183C(10),YGL001C(10),YHR051W(10),YLR153C(7)
GLN3	HAP4	20	12	YCR104W(7),YDR030C(7),YEL009C(7),YHR193C(7),YGR234W(7),YCR028C(7),YCR105W(7),YDR183W(7),YDR372C(7),YJL148W(7),YHR194W(7),YDR031W(7)
GLN3	HMS1	7	2	YGR026W(7),YER007C-A(7)
GLN3	HSF1	11	6	YJL148W(7),YLL025W(7),YOL109W(7),YIR031C(7),YPR040W(7),YGL008C(7)
GLN3	INO4	25	4	YJR109C(10),YNL141W(10),YGL007W(7),YOL119C(10)
GLN3	LEU3	15	8	YJR100C(7),YIR032C(3|7),YNR004W(7),YDR077W(7),YHL016C(7),YIR031C(3|7),YJL148W(7),YOR375C(3|7)
GLN3	MAC1	7	6	YHR193C(7),YER007C-A(7),YJR100C(7),YJL148W(7),YHR194W(7),YDL091C(7)
GLN3	MCM1	28	11	YOL058W(3|7),YAL040C(7),YKL040C(7),YPL111W(3|7),YLR130C(7),YKR040C(7),YDR294C(7),YOR315W(7),YJL148W(7),YKR042W(7),YGL008C(7)
GLN3	MET31	13	11	YGL254W(7),YGL255W(7),YHR193C(7),YLR130C(7),YHL015W(7),YER007C-A(7),YJR100C(7),YLL033W(7),YLR439W(7),YHR194W(7),YLL034C(7)
GLN3	MET4	21	20	YFL021W(7),YPR038W(7),YDR065W(7),YDR040C(7),YPL056C(7),YHR007C(7),YAL040C(7),YOR230W(7),YPR035W(7),YDR510W(7),YPR039W(7),YKR040C(7),YLL034C(7),YLL033W(7),YFL022C(7),YPR194C(7),YDR508C(7),YKR042W(7),YPR040W(7),YLL025W(7)
GLN3	MGA1	18	8	YDR030C(7),YIR030C(3),YDR040C(3|7),YER007C-A(7),YHL028W(7),YKL040C(7),YOR315W(7),YDR031W(7)
GLN3	MOT3	11	11	YHL015W(7),YDR065W(7),YGL255W(7),YIL119C(7),YJL022W(7),YLR130C(7),YKR042W(7),YDR077W(7),YHL016C(7),YOR315W(7),YKR040C(7)
GLN3	MSN1	8	2	YPR035W(7),YPR034W(7)
GLN3	PHD1	27	17	YKL073W(7),YCR065W(7),YOR101W(3),YMR017W(7),YOR230W(7),YHL028W(7),YPL265W(7),YKR102W(7),YLR142W(3),YNL142W(3),YIL119C(7),YKL103C(3),YEL007W(7),YOL058W(3),YEL008W(7),YHL029C(7),YCR064C(7)
GLN3	PHO4	19	9	YFL021W(7),YCR065W(7),YDR041W(10),YKR102W(7),YKL139W(7),YDR294C(7),YLR439W(7),YOL160W(7),YDR031W(7)
GLN3	PUT3	14	13	YPR038W(7),YGL254W(7),YLR142W(3|7),YLR153C(7),YPR039W(7),YHL015W(7),YCR105W(7),YLR130C(7),YHL016C(7),YLL033W(7),YOR315W(7),YPR040W(7),YLL034C(7)
GLN3	RAP1	58	43	YCR104W(7),YCR065W(7),YOL109W(7),YJL173C(10),YHL015W(7),YER189W(7),YGR234W(7),YKL040C(7),YLR142W(7),YIR031C(7),YPL056C(7),YAL040C(7),YPR035W(7),YOR101W(7),YKR042W(7),YEL007W(7),YPL111W(7),YFL022C(7),YPR034W(7),YNL142W(4),YMR017W(7),YHR007C(7),YKR102W(7),YDR077W(7),YHL016C(7),YDR510W(7),YJL148W(7),YPR040W(7),YKR040C(7),YFL021W(7),YPR145W(7),YHL029C(7),YEL009C(7),YDR065W(7),YDR040C(7),YNR018W(7),YC…
GLN3	RGM1	3	1	YCR104W(7)
GLN3	RIM101	15	7	YDR278C(10),YGL001C(10),YLR048W(10),YLR047C(10),YLL034C(7),YCR018C-A(10),YCR019W(10)
GLN3	RLM1	19	14	YKL073W(7),YHR193C(7),YOL160W(7),YAR053W(7),YKR102W(7),YIL119C(7),YDR077W(7),YKL179C(7),YHL028W(7),YKL040C(7),YOR315W(7),YDR372C(7),YJL148W(7),YHR194W(7)
GLN3	ROX1	15	13	YCR065W(7),YHR193C(7),YMR017W(7),YGR234W(7),YIL119C(7),YDR077W(7),YJR100C(7),YOR315W(7),YER007C-A(7),YDR372C(7),YJL148W(7),YHR194W(7),YCR064C(7)
GLN3	RPH1	7	3	YDR183W(7),YLL034C(7),YJR100C(7)
GLN3	RTG1	8	5	YOL159C(10),YAR053W(7),YJR100C(7),YGL254W(7),YCR105W(7)
GLN3	SIP4	9	6	YER190W(7),YCR028C(7),YER189W(7),YDR183W(7),YDR294C(7),YDR184C(7)
GLN3	SKN7	32	16	YCR018C-A(10),YOL058W(7),YKR040C(7),YMR017W(7),YNR018W(7),YGL007W(7),YJL148W(7),YIL119C(7),YKR042W(7),YDR077W(7),YOR315W(7),YKR039W(4),YLR439W(7),YIR031C(7),YCR019W(10),YJR148W(7)
GLN3	SKO1	28	22	YGR183C(10),YCR104W(7),YKR092C(10),YIL119C(7),YDR508C(7),YAL040C(7),YKR039W(4|7),YPR035W(7),YKR042W(7),YEL007W(7),YHL029C(7),YFL022C(7),YDR040C(4|7),YMR017W(7),YGL007W(7),YKR102W(7),YDR077W(7),YDR510W(7),YFL021W(7),YHL015W(7),YHL028W(7),YOR315W(7)
GLN3	SOK2	52	16	YDL210W(3),YHL016C(3|7),YOR101W(3),YMR017W(7),YKR092C(10),YBR208C(3),YPR035W(7),YCR028C(7),YDR510W(7),YIL119C(7),YMR193W(10),YDR077W(7),YHL028W(7),YCR019W(10),YKR039W(7),YDR041W(10)
GLN3	SWI4	32	21	YPL056C(7),YCR065W(7),YJL148W(7),YAL040C(7),YER190W(7),YMR017W(7),YKR042W(7),YGL007W(7),YGR234W(7),YDR510W(7),YER189W(7),YDR077W(7),YGL254W(7),YOR315W(7),YKL103C(7),YLR439W(7),YPL111W(7),YDR508C(7),YJR148W(7),YKR040C(7),YCR064C(7)
GLN3	SWI6	9	7	YCR065W(7),YER190W(7),YKR102W(7),YER189W(7),YLL034C(7),YLR439W(7),YDR372C(7)
GLN3	WAR1	1	0
GLN3	XBP1	21	5	YOR315W(7),YMR193W(10),YOL119C(10),YHL028W(7),YDL198C(10)
GLN3	YAP1	38	14	YHR029C(7),YKR092C(10),YFR022W(7),YGR234W(7),YCR028C(7),YCR105W(7),YKR039W(4),YHL028W(7),YOR315W(7),YLR439W(7),YCR018C-A(10),YCR019W(10),YJR152W(4),YDR040C(4)
GLN3	YAP3	3	1	YMR193W(10)
GLN3	YOX1	25	12	YPL056C(7),YKR040C(7),YDR040C(7),YEL005C(7),YKR092C(10),YPR035W(7),YDR077W(7),YKR042W(7),YDR183W(7),YGR026W(7),YNR004W(7),YDL091C(7)
GLN3	ZAP1	10	9	YCR104W(7),YKL073W(7),YGL255W(7),YHR193C(7),YKL179C(7),YCR105W(7),YLR130C(7),YGR026W(7),YHR194W(7)
GTS1	FHL1	5	4	YGR027C(7),YOL041C(7),YMR246W(7),YOL128C(7)
GTS1	MET31	2	2	YEL072W(7),YEL073C(7)
GTS1	PPR1	2	2	YPR051W(7),YPR049C(7)
GTS1	RIM101	10	6	YAL064C-A(7),YAL067C(7),YDR282C(7),YDR284C(7),YAL065C(7),YAL068C(7)
GTS1	RLM1	3	3	YEL072W(7),YMR246W(7),YCR018C-A(7)
GTS1	SFP1	2	2	YDR282C(7),YGR027C(7)
GTS1	STB5	2	0
GTS1	YRR1	1	1	YDL092W(7)
GZF3	ACE2	6	1	YFL021W(7)
GZF3	AFT2	9	8	YDR544C(10),YNL241C(10),YCR107W(10),YHR091C(10),YER189W(10),YER190W(10),YDR545W(10),YNL337W(10)
GZF3	ARG80	5	0
GZF3	ARG81	1	0
GZF3	ARR1	5	2	YCR040W(7),YCR107W(10)
GZF3	AZF1	2	0
GZF3	CHA4	8	1	YCR040W(7)
GZF3	CRZ1	5	0
GZF3	DAL80	21	9	YBL111C(10),YBL109W(10),YCR039C(10),YBL113C(10),YCR041W(10),YDL210W(9),YNL339C(10),YFL021W(3|7),YBL112C(10)
GZF3	GAL4	20	1	YCL066W(10)
GZF3	GAT3	23	3	YCR040W(7),YKR106W(7),YER189W(10)
GZF3	GCR1	3	1	YCR019W(10)
GZF3	HAL9	5	0
GZF3	HAP1	14	14	YDR544C(10),YLR463C(10),YDR543C(10),YNL338W(10),YGL001C(10),YHR091C(10),YGR296W(10),YNL337W(10),YER190W(10),YDR545W(10),YER189W(10),YNL339C(10),YLR467W(10),YLR465C(10)
GZF3	HAP4	27	2	YCR040W(7),YGR166W(10)
GZF3	HMS1	7	0
GZF3	INO4	7	6	YDR415C(10),YGR166W(10),YIL038C(10),YDR279W(10),YDR416W(10),YCR096C(10)
GZF3	LEU3	4	0
GZF3	MSN4	18	4	YMR098C(10),YBR166C(10),YDR084C(10),YCR096C(10)
GZF3	MSS11	2	2	YCR105W(10),YCR107W(10)
GZF3	RAP1	34	5	YFL021W(7),YKR106W(7),YLR265C(7),YCR107W(10),YER190W(10)
GZF3	RGM1	11	2	YER189W(10),YDR545W(10)
GZF3	RLM1	6	0
GZF3	ROX1	17	13	YDR544C(10),YBL111C(10),YBL109W(10),YLR463C(10),YDR543C(10),YNL338W(10),YNL337W(10),YCR105W(10),YLL065W(10),YDR545W(10),YCR107W(10),YLR465C(10),YBL112C(10)
GZF3	RTG1	7	2	YDR084C(10),YCR096C(10)
GZF3	SKO1	7	2	YFL021W(7),YKR039W(7)
GZF3	SOK2	24	13	YBL111C(10),YLR467W(10),YMR193W(10),YCR019W(10),YNL241C(10),YDR040C(10),YKR105C(7),YBR169C(7),YGR296W(10),YER189W(10),YKR039W(7),YDR041W(10),YKR106W(7)
GZF3	YAP1	10	3	YDR084C(10),YCR018C-A(10),YCR019W(10)
GZF3	YOX1	18	1	YNL337W(10)
GZF3	YRR1	1	0
HAC1	ARG80	2	2	YCR019W(7),YCR018C-A(7)
HAC1	CST6	1	1	YFR007W(7)
HAC1	FKH1	2	2	YOL030W(7),YOL031C(7)
HAC1	FZF1	1	1	YCL043C(7)
HAC1	GZF3	2	0
HAC1	HSF1	2	2	YJL034W(4|7),YJL035C(7)
HAC1	LEU3	4	4	YOL031C(7),YCR019W(7),YCR018C-A(7),YFR007W(7)
HAC1	PHD1	2	2	YKL073W(7),YCR018C-A(7)
HAC1	PHO4	2	2	YFR026C(7),YCL043C(7)
HAC1	RIM101	3	1	YFR041C(7)
HAC1	RLM1	4	4	YKL073W(7),YCR019W(7),YOR058C(7),YCR018C-A(7)
HAC1	RTG1	2	2	YCR019W(7),YCR018C-A(7)
HAC1	SFP1	2	2	YJL034W(7),YJL035C(7)
HAC1	SIP4	2	2	YCR019W(7),YCR018C-A(7)
HAC1	SKN7	4	1	YOL031C(4)
HAC1	SOK2	2	1	YCR018C-A(7)
HAC1	STE12	8	5	YCL043C(7),YCR019W(7),YFR026C(7),YCR018C-A(7),YOL031C(7)
HAC1	XBP1	2	1	YOR058C(7)
HAC1	YAP1	3	0
HAC1	YOX1	4	4	YCR019W(7),YFR026C(7),YOR058C(7),YCR018C-A(7)
HAL9	ARR1	2	2	YCR096C(7),YDR317W(7)
HAL9	AZF1	7	7	YLR174W(7),YGL001C(7),YBL029W(7),YDR042C(7),YOL121C(7),YDR471W(7),YBL030C(7)
HAL9	CIN5	26	25	YOL084W(7),YLR460C(7),YGR118W(7),YLL006W(7),YCR102C(7),YBL030C(7),YDL191W(7),YPR132W(7),YKR064W(7),YNL289W(7),YGR234W(7),YOL159C(7),YOR063W(7),YDR042C(7),YKR093W(7),YGR218W(7),YOR032C(7),YBL029W(7),YJR011C(7),YER001W(7),YGR260W(7),YDR063W(7),YOL125W(7),YBL002W(7),YHR179W(7)
HAL9	GAL4	4	2	YNL337W(7),YBL029W(7)
HAL9	GCR1	9	8	YDL084W(7),YBL029W(7),YDR064W(7),YOL121C(7),YDR471W(7),YOR063W(7),YGR026W(7),YDL185W(7)
HAL9	HMS1	13	13	YDL056W(7),YDR522C(7),YDL084W(7),YGL001C(7),YHR155W(7),YCR096C(7),YDR042C(7),YDR471W(7),YDL070W(7),YGR026W(7),YDL075W(7),YDR189W(7),YCR024C-A(7)
HAL9	MET31	9	9	YDR522C(7),YOL121C(7),YHR155W(7),YBL029W(7),YDR063W(7),YDR042C(7),YHL001W(7),YBL002W(7),YDL191W(7)
HAL9	RLM1	8	8	YDR522C(7),YGR218W(7),YDL001W(7),YER001W(7),YNL289W(7),YOL159C(7),YPR198W(7),YDR042C(7)
HAL9	ROX1	15	13	YOR235W(7),YJL149W(7),YOR032C(7),YBL029W(7),YGR234W(7),YNL289W(7),YDR042C(7),YOL121C(7),YDR471W(7),YCR102C(7),YBL030C(7),YDL185W(7),YNL134C(7)
HAL9	TYE7	5	3	YDR042C(7),YBL029W(7),YGL001C(7)
HAP1	AFT2	18	14	YDR544C(10),YGL055W(7),YLL033W(10),YLR213C(10),YHR091C(10),YPR151C(10),YGL056C(10),YER189W(10),YER146W(10),YER190W(10),YDR545W(10),YNL337W(10),YMR056C(10),YLR206W(10)
HAP1	AZF1	4	1	YKR042W(10)
HAP1	GAL4	12	2	YBR016W(10),YBR015C(10)
HAP1	GCR1	1	0
HAP1	HAL9	4	0
HAP1	HMS1	1	0
HAP1	INO4	23	7	YDR490C(10),YDR492W(10),YLR395C(10),YAL039C(10),YER044C(10),YMR134W(10),YOR018W(10)
HAP1	LEU3	4	1	YNL231C(7)
HAP1	MAC1	5	0
HAP1	MET4	18	3	YNL231C(7),YPR065W(7),YML054C(7)
HAP1	MOT3	6	4	YJR047C(5),YMR202W(4),YJR048W(7),YML008C(10)
HAP1	MSN2	73	8	YGR088W(7),YLR056W(4),YNL156C(10),YGR234W(5),YOL114C(10),YLR213C(10),YDL174C(2),YMR202W(5|4)
HAP1	MSS11	4	3	YGR176W(10),YGL055W(7),YGR175C(10)
HAP1	RAP1	68	12	YGL055W(7),YNR043W(7),YKL052C(10),YJR048W(7),YGR035C(10),YML126C(7),YNR041C(7),YER190W(10),YEL034W(7),YEL025C(10),YOR065W(7),YLR256W(7)
HAP1	RGM1	8	2	YER189W(10),YDR545W(10)
HAP1	RLM1	5	0
HAP1	ROX1	13	9	YDR544C(10),YJR047C(5),YLR463C(10),YDR543C(10),YNL338W(10),YNL337W(10),YDR545W(10),YEL039C(2|7),YLR465C(10)
HAP1	SKO1	29	4	YGR183C(10),YGR088W(7),YNR060W(7),YPR065W(7)
HAP1	YAP1	38	5	YNL231C(7),YPR065W(7),YJR048W(7),YKL020C(10),YKL019W(10)
HAP1	YOX1	18	5	YGR176W(10),YGR248W(10),YGR110W(10),YKL051W(7),YNL337W(10)
HAP4	ARG81	9	8	YLL001W(7),YBR098W(7),YHR193C(7),YDL001W(7),YDR522C(7),YDR042C(7),YDR372C(7),YHR194W(7)
HAP4	ARR1	4	4	YCR096C(7),YCR040W(7),YCR041W(7),YCR039C(7)
HAP4	AZF1	6	6	YBL030C(7),YGL001C(7),YCR028C(7),YDR042C(7),YJL148W(7),YLL066C(7)
HAP4	CHA4	8	8	YCL065W(7),YCR040W(7),YIL003W(7),YCL066W(7),YCL067C(7),YCR041W(7),YJL148W(7),YCR039C(7)
HAP4	CUP9	9	9	YLL001W(7),YGL001C(7),YOL091W(7),YDR495C(7),YGR234W(7),YDR042C(7),YBL044W(7),YBL030C(7),YMR193W(7)
HAP4	DAL80	15	1	YDR042C(7)
HAP4	GAL4	26	23	YCR104W(7),YCL065W(7),YLL067C(7),YJL225C(7),YDR543C(7),YCR105W(7),YLL065W(7),YDR542W(7),YGR296W(7),YHR091C(7),YBL111C(7),YNL339C(7),YNL338W(7),YBL109W(7),YDR544C(7),YDR545W(7),YHL049C(7),YPL283C(7),YCL067C(7),YNL337W(7),YIL177C(7),YLR466W(7),YML133C(7)
HAP4	GAT3	32	30	YCR104W(7),YCL065W(7),YLR463C(7),YLL067C(7),YJL225C(7),YDR543C(7),YLL065W(7),YDR542W(7),YGR296W(7),YHR091C(7),YBL111C(7),YCR040W(7),YNL338W(7),YBL109W(7),YDR544C(7),YDR545W(7),YLL066C(7),YHL049C(7),YPL283C(7),YLR467W(7),YCL067C(7),YNL337W(7),YCR039C(7),YIL177C(7),YCR041W(7),YLR466W(7),YGR295C(7),YCR096C(7),YNL339C(7),YML133C(7)
HAP4	HAL9	11	11	YDR522C(7),YGL001C(7),YDL001W(7),YGR234W(7),YCR096C(7),YNL337W(7),YDR042C(7),YHL001W(7),YJL001W(7),YBL030C(7),YMR258C(7)
HAP4	HAP1	31	3	YEL024W(7),YJR048W(2|7),YOR065W(7)
HAP4	HMS1	11	11	YCL065W(7),YLL001W(7),YDR522C(7),YGL001C(7),YHR001W(7),YCL067C(7),YCR096C(7),YDR042C(7),YCR018C-A(7),YMR193W(7),YDR179C(7)
HAP4	LEU3	13	12	YEL072W(7),YGL001C(7),YDL066W(7),YHR001W(7),YOR186W(7),YOR269W(7),YDL181W(7),YDR042C(7),YMR193W(7),YCR018C-A(7),YJL148W(7),YOL078W(7)
HAP4	MET31	11	11	YDR494W(7),YEL072W(7),YDR522C(7),YHR193C(7),YMR194W(7),YDR042C(7),YHL001W(7),YCR094W(7),YHR194W(7),YMR193W(7),YGL135W(7)
HAP4	MET4	6	5	YDL181W(7),YEL072W(7),YJR120W(7),YPL019C(7),YPL018W(7)
HAP4	MSN2	45	5	YJR048W(4),YBR244W(7),YLR295C(4),YBL045C(4|7),YFR033C(4)
HAP4	RAP1	66	57	YCR104W(7),YCL065W(7),YLR463C(7),YLL067C(7),YJL225C(7),YDR543C(7),YML088W(7),YLR289W(10),YPR191W(7),YLL065W(7),YML089C(7),YDR542W(7),YBL044W(7),YBL030C(7),YKL033W-A(7),YGR296W(7),YHR091C(7),YPL283C(7),YOR064C(7),YFR033C(7),YNL339C(7),YNL338W(7),YBL109W(7),YDR544C(7),YDR545W(7),YGR234W(7),YDR042C(7),YHL001W(7),YGL187C(7),YLL066C(7),YLR465C(7),YKL016C(7),YLL001W(7),YHL049C(7),YBL111C(7),YJR048W(7),…
HAP4	RFX1	19	6	YJL058C(10),YOR269W(7),YOR268C(7),YJL001W(7),YDR372C(7),YHL001W(7)
HAP4	RGM1	23	22	YCR104W(7),YLL067C(7),YNL336W(10),YDR543C(7),YLL065W(7),YDR542W(7),YNR001C(7),YHR091C(7),YPL283C(7),YNL339C(7),YJL225C(7),YNL338W(7),YBL109W(7),YDR544C(7),YLL066C(7),YHL049C(7),YBL111C(7),YNL337W(7),YIL177C(7),YLR466W(7),YGR295C(7),YML133C(7)
HAP4	RLM1	17	17	YCL065W(7),YEL072W(7),YLR463C(7),YHR193C(7),YDL001W(7),YLR467W(7),YEL001C(7),YLR465C(7),YDR522C(7),YDR042C(7),YCR018C-A(7),YDR373W(7),YDR372C(7),YJL148W(7),YHR194W(7),YLR466W(7),YDR179C(7)
HAP4	ROX1	26	14	YHR091C(7),YJL148W(7),YHR193C(7),YNL339C(7),YLR467W(7),YLL027W(7),YGR234W(7),YDR042C(7),YOL077W-A(10),YDR373W(7),YDR372C(7),YBL030C(7),YHR194W(7),YGL135W(7)
HAP4	RTG1	13	9	YEL072W(7),YGL001C(7),YDR473C(7),YIL003W(7),YMR192W(7),YCR105W(7),YCR018C-A(7),YBR275C(7),YDR179C(7)
HAP4	SKO1	15	11	YCR104W(7),YBR025C(7),YLR295C(4|7),YGR295C(7),YLR467W(7),YDL004W(4|7),YBL045C(7),YDL005C(7),YBL099W(7),YNR001C(7),YDL182W(7)
HAP4	SOK2	39	16	YCR028C(7),YBL045C(7),YBL044W(7),YPR060C(2),YNL339C(7),YNL337W(7),YNL336W(10),YNL338W(7),YMR192W(7),YDR544C(7),YDR545W(7),YLL065W(7),YOR186W(7),YOR268C(7),YCR018C-A(7),YBL030C(7)
HAP4	TYE7	8	6	YKL015W(7),YGL001C(7),YBR039W(7),YDR042C(7),YBL099W(7),YKL016C(7)
HAP4	YOX1	27	20	YLL067C(7),YGL001C(7),YLR220W(7),YNL339C(7),YDR495C(7),YNL338W(7),YDR544C(7),YCR096C(7),YDR042C(7),YDR183W(7),YHL001W(7),YCR018C-A(7),YMR194W(7),YGL187C(7),YML133C(7),YMR192W(7),YLL066C(7),YMR193W(7),YMR258C(7),YHL049C(7)
HCM1	AFT2	19	10	YIR041W(10),YLR205C(7),YLR192C(7),YNL337W(10),YHL045W(10),YOR226C(7),YDL089W(7),YPL156C(7),YLR461W(10),YLR206W(10)
HCM1	AZF1	5	1	YNL112W(10)
HCM1	CAD1	18	7	YOL119C(7),YPL178W(7),YDR132C(7),YGL157W(7),YHL040C(7),YIL119C(10),YNL134C(7)
HCM1	CIN5	78	38	YBR107C(7),YPL178W(7),YDR132C(7),YLR089C(7),YBL032W(7),YDR297W(7),YPL171C(7),YDR262W(7),YPL056C(7),YJL107C(7),YOL060C(7),YBL033C(7),YDL003W(7),YPR035W(7),YGR254W(7),YHL046C(7),YGR288W(10),YDL169C(7),YOL119C(7),YOL136C(7),YOR018W(7),YNR071C(7),YMR172W(10),YGL124C(7),YPR010C(7),YMR308C(7),YOR065W(7),YAL040C(7),YPL277C(7),YGL157W(7),YPL161C(7),YGL210W(7),YNL108C(7),YOL152W(7),YML131W(7),YDL168W(7),Y…
HCM1	CUP9	6	1	YDL168W(7)
HCM1	ECM22	6	2	YNL012W(10),YAR064W(10)
HCM1	FHL1	36	21	YGR148C(7),YOL119C(7),YEL061C(7),YHL025W(7),YDL130W-A(7),YAL040C(7),YBL071C(7),YPL056C(7),YGR254W(7),YKR095W(7),YGL147C(7),YBL093C(7),YLR089C(7),YDR275W(7),YGR118W(7),YPR035W(7),YEL059W(7),YDR501W(7),YAR035W(7),YMR230W(7),YGL124C(7)
HCM1	FKH2	12	10	YNL041C(7),YBL033C(7),YDL215C(7),YPR035W(7),YHL025W(7),YBL032W(7),YDL110C(7),YOR058C(10),YDR501W(7),YIL124W(7)
HCM1	GAT3	23	9	YGR148C(7),YNR076W(7),YMR325W(7),YNL339C(7),YMR324C(7),YNL338W(7),YNR075W(7),YHL046C(7),YIR040C(7)
HCM1	GZF3	7	3	YNL337W(10),YCR019W(10),YGR166W(10)
HCM1	HAC1	3	1	YCR018C-A(7)
HCM1	HAL9	6	3	YNL134C(7),YGR118W(7),YLR461W(10)
HCM1	INO4	36	12	YDR412W(10),YGR156W(7),YGR166W(10),YNL128W(10),YBR007C(10),YOR354C(10),YDR038C(7),YGR251W(10),YPR036W(10),YIL119C(10),YOR355W(10),YDR287W(10)
HCM1	LEU3	12	6	YDL181W(7),YLR205C(7),YGL157W(7),YCR018C-A(7),YNR058W(7),YOR071C(7)
HCM1	MCM1	20	9	YPL277C(7),YPR108W(7),YHR099W(7),YAL040C(7),YNL339C(7),YOR354C(10),YBL093C(7),YAR064W(10),YHL025W(7)
HCM1	MIG3	2	1	YCR018C-A(7)
HCM1	PDR1	28	9	YOR307C(7),YNR076W(7),YGR254W(7),YNL339C(7),YNL338W(7),YMR165C(7),YDL223C(7),YDR297W(7),YNL134C(7)
HCM1	RAP1	78	43	YGR148C(7),YDR275W(7),YBL093C(7),YNL128W(10),YGR118W(7),YOR008C(7),YPL171C(7),YAR035W(7),YPL056C(7),YNL311C(7),YJL107C(7),YAL040C(7),YBL071C(7),YNL339C(7),YOR191W(7),YNL338W(7),YHL046C(7),YPR035W(7),YDL032W(7),YDL130W-A(7),YNL079C(7),YDL169C(7),YLR004C(7),YDR268W(7),YBR035C(7),YOL119C(7),YOL136C(7),YBR231C(7),YGR156W(7),YGR254W(7),YGL147C(7),YGL124C(7),YDR501W(7),YMR230W(7),YDL012C(7),YOR065W(7),…
HCM1	RGM1	19	9	YGR148C(7),YNR076W(7),YMR325W(7),YNL339C(7),YMR324C(7),YNL338W(7),YNR075W(7),YHL046C(7),YIR040C(7)
HCM1	RIM101	10	8	YMR171C(7),YPR013C(10),YPR109W(10),YMR172W(10),YDL245C(10),YIL119C(10),YDR089W(10),YCR019W(10)
HCM1	RLM1	14	2	YJL107C(7),YCR018C-A(7)
HCM1	SIP4	8	2	YCR018C-A(7),YER022W(7)
HCM1	SOK2	105	64	YNL078W(10),YIL095W(10),YLR090W(10),YDR528W(10),YEL058W(10),YPL282C(7),YHL050C(7),YHR138C(7),YLR089C(7),YPR036W(10),YCR018C-A(7),YPL281C(7),YGL034C(10),YJR156C(7),YJL107C(7),YPR002C-A(7),YMR325W(7),YNL339C(7),YOR191W(7),YNL338W(7),YHL046C(7),YPR035W(7),YNL079C(7),YGR288W(10),YOR018W(7),YNR076W(7),YDR089W(10),YML131W(7),YGL123W(10),YLR460C(10),YLR461W(10),YGR148C(7),YOR307C(7),YGR254W(7),YAR019C(1…
HCM1	UGA3	10	5	YOL152W(7),YNL337W(10),YPR036W(10),YCR018C-A(7),YIR029W(10)
HCM1	YAP1	47	16	YOL119C(7),YPR002C-A(7),YNR076W(7),YBL033C(7),YCR019W(10),YDL141W(10),YOL152W(7),YML131W(7),YBL032W(7),YOR226C(7),YDR297W(7),YPL171C(7),YDR501W(7),YMR230W(7),YNL134C(7),YGR118W(7)
HCM1	YAP3	2	0
HCM1	YAP5	46	22	YLR090W(10),YPL282C(7),YLR089C(7),YDR297W(7),YBR007C(10),YJL107C(7),YMR325W(7),YNL339C(7),YNL338W(7),YPR035W(7),YGR148C(7),YDL159W(10),YDR245W(7),YMR231W(10),YMR230W(7),YNR076W(7),YDR160W(7),YMR165C(7),YPR036W(10),YDL160C(7),YNR075W(7),YPR074C(7)
HCM1	YHP1	26	20	YLR090W(10),YDR246W(10),YDR286C(7),YDR160W(7),YBL071C(7),YDR287W(10),YPR036W(10),YHR132C(7),YPR035W(7),YDR245W(7),YDL141W(10),YLR089C(7),YPL152W(7),YMR231W(10),YNL339C(7),YHL040C(7),YDL142C(7),YMR230W(7),YHL039W(10),YPR074C(7)
HCM1	YOX1	48	29	YPR002C-A(7),YOR254C(7),YPR036W(10),YCR073W-A(7),YBL032W(7),YCR018C-A(7),YPL056C(7),YNL339C(7),YNL338W(7),YPR035W(7),YNL337W(10),YHR107C(7),YPL152W(7),YDL159W(10),YGL194C(7),YHL048W(10),YMR231W(10),YOR390W(7),YPL280W(7),YDR501W(7),YMR230W(7),YNR076W(7),YMR324C(7),YGL157W(7),YDL160C(7),YCL058C(7),YML132W(10),YGR105W(7),YPR074C(7)
HCM1	YRR1	3	1	YDR286C(7)
HIR1	BAS1	9	9	YCL065W(7),YPL253C(7),YLR060W(7),YDL001W(7),YPL019C(7),YBL029W(7),YKR010C(7),YOR273C(7),YLR061W(7)
HIR1	FZF1	5	5	YOR273C(7),YPL019C(7),YJR044C(7),YOR003W(7),YHR138C(7)
HIR1	HIR2	10	10	YCL065W(7),YLL001W(7),YDR224C(7),YDL001W(7),YEL001C(7),YPR195C(7),YCR039C(7),YNL031C(7),YBR009C(7),YJL012C(7)
HMS1	AZF1	4	4	YDR259C(7),YDR042C(7),YGL001C(7),YDR471W(7)
HMS1	CUP9	11	11	YDL056W(7),YGL001C(7),YLL001W(7),YHR155W(7),YJL192C(7),YDR042C(7),YMR193W(7),YGR026W(7),YDL075W(7),YDR259C(7),YCR024C-A(7)
HMS1	MET31	9	9	YDR522C(7),YHR155W(7),YJL192C(7),YKR062W(7),YDR049W(7),YER007C-A(7),YDR042C(7),YLR167W(7),YMR193W(7)
HMS1	RLM1	8	8	YCL065W(7),YDR522C(7),YEL050C(7),YCR019W(7),YCR024C(7),YDR042C(7),YCR018C-A(7),YDR179C(7)
HMS1	ROX1	6	6	YPR109W(7),YCR024C(7),YER007C-A(7),YDR471W(7),YDR042C(7),YDR259C(7)
HMS1	TYE7	8	7	YDL116W(7),YBR135W(7),YGL001C(7),YJR139C(7),YDR042C(7),YGR281W(7),YBR133C(7)
HSF1	ACE2	18	16	YML100W(7),YKR041W(7),YJR046W(7),YML101C(7),YDR156W(7),YDR155C(7),YGL007C-A(10),YNL078W(7),YDR011W(7),YDR158W(7),YDR010C(7),YDR157W(7),YDR154C(7),YGL006W-A(10),YJL148W(7),YGL008C(7)
HSF1	CUP2	2	0
HSF1	GCR1	6	4	YHR174W(7),YKL152C(7),YPR158W(7),YGR192C(7)
HSF1	MIG2	1	1	YBR275C(10)
HSF1	MOT3	5	1	YJR048W(7)
HSF1	MSN1	6	4	YER037W(4),YFL014W(4),YFL016C(4),YOR344C(4)
HSF1	MSN2	130	54	YKR041W(4),YLR064W(4),YGR248W(4|7),YDR013W(10),YER103W(4),YLR327C(4),YJR048W(4),YDR171W(4),YOL081W(4),YBR072W(2|4|7),YFL016C(4),YLR109W(4),YDR214W(4),YNL063W(4),YFL014W(4|7),YER037W(4),YOR344C(4|7),YKL035W(4),YOL082W(4),YMR251W-A(4|7),YBR169C(4),YBR101C(4),YML130C(4),YML100W(4|7),YGR142W(4),YPL106C(4),YMR186W(4),YOR007C(4),YGR211W(4),YBR060C(10),YJR045C(4),YNL281W(4),YDR155C(4),YOL109W(4),YJL034W…
HSF1	MSN4	40	25	YER103W(4),YDR261C(10),YJR048W(4),YBR072W(2|4|7),YGR142W(4),YER037W(4),YLR109W(4|7),YNL078W(7),YNL007C(7),YGR141W(7),YER102W(7),YLL027W(7),YMR251W-A(4|7),YAL005C(4),YPR153W(7),YCR021C(4),YNL077W(7),YBR071W(7),YML100W(4),YGR210C(7),YPL106C(7),YHR104W(4),YDR258C(4),YNL134C(7),YLL026W(2|4|7)
HSF1	PUT3	16	8	YOR301W(7),YMR177W(10),YDR152W(10),YBL033C(7),YMR253C(10),YDR151C(10),YLL026W(7),YPR040W(7)
HSF1	RAP1	78	58	YER102W(7),YOL109W(7),YGL036W(7),YML101C(7),YDR275W(7),YBL075C(7),YNL078W(7),YKL009W(7),YGR157W(7),YDR061W(7),YMR108W(7),YEL045C(7),YBR082C(7),YMR251W-A(7),YIR031C(7),YLL039C(7),YGL037C(7),YMR251W(7),YOL137W(7),YDR156W(7),YGR248W(7),YBR085W(7),YNR069C(7),YLR327C(7),YLL037W(7),YDR259C(7),YGR050C(7),YER035W(7),YOR298C-A(7),YBL011W(7),YGR192C(7),YKR041W(7),YOR267C(7),YOR301W(7),YPR040W(7),YAL003W(7)…
HSF1	SFP1	11	8	YER102W(7),YDR138W(10),YMR186W(7),YPL168W(7),YDR136C(10),YJL034W(7),YJL035C(7),YJL148W(7)
HSF1	SKN7	57	40	YML101C(7),YLR327C(4),YDR155C(4|7),YDR171W(4),YOL081W(4),YBL032W(7),YFL016C(4),YDR158W(7),YIR031C(7),YBR051W(7),YFL014W(4|7),YJR045C(4),YOR344C(4|7),YLR108C(7),YDR156W(7),YGR248W(7),YLR109W(4|7),YGR192C(7),YGR050C(7),YEL045C(7),YKR041W(7),YGR211W(7),YDR309C(7),YDR157W(7),YMR251W-A(4|7),YLL027W(7),YBR085C-A(4),YAL005C(4),YBL033C(4),YJL148W(7),YGL056C(7),YGR210C(7),YNL007C(4|7),YCR021C(4|7),YBR169C…
HSF1	XBP1	23	10	YOR020W-A(10),YDR138W(10),YDR309C(7),YNL124W(10),YPR174C(10),YDR184C(10),YER017C(10),YDR013W(10),YGR249W(10),YPR175W(10)
HSF1	YAP1	56	36	YLL026W(4),YKR041W(4),YLL023C(4),YGR248W(4|7),YER103W(4),YPR157W(7),YBL032W(7),YFL014W(4),YLR108C(7),YLR109W(4|7),YML130C(4|7),YDR011W(7),YAL005C(4|7),YGR192C(7),YPL240C(4|7),YKR071C(7),YEL045C(7),YGR211W(4|7),YDR258C(4),YOL109W(4),YHR055C(4),YOR344C(4),YGR142W(4|7),YLL024C(4|7),YDR259C(7),YBR085C-A(4),YBL033C(4|7),YBR117C(4),YPR158W(7),YHR178W(7),YCR021C(4|7),YJR048W(4|7),YDR010C(7),YNR069C(4),Y…
HSF1	YAP3	3	1	YKL010C(10)
HSF1	YRR1	3	0
IFH1	RAP1	272	250	YML072C(7),YLR060W(7),YGL136C(7),YGL123W(7),YLR047C(7),YJL189W(7),YPL249C(7),YLR061W(7),YHR142W(7),YER101C(7),YPR132W(7),YLR343W(7),YMR143W(7),YIL133C(7),YDL075W(7),YLR325C(7),YBR117C(7),YGL031C(7),YPR103W(7),YGR086C(7),YOR063W(7),YPL090C(7),YJL178C(7),YLL043W(7),YBR190W(7),YGL075C(7),YLR441C(7),YMR229C(7),YIL019W(7),YDL060W(7),YLR339C(7),YOR293W(7),YBR084C-A(7),YHL033C(7),YNL302C(7),YDR024W(7),Y…
IFH1	SFP1	115	110	YNL301C(2|7),YOR182C(2),YGL136C(7),YHL015W(2|7),YKL006W(2|7),YDR471W(2|7),YBR048W(2|7),YEL054C(2|7),YGR148C(2|7),YLR167W(2|7),YBR191W(2|7),YIL052C(2|7),YHR021C(2|7),YLR075W(2|7),YBR190W(7),YNL162W(2|7),YPL198W(2|7),YNL104C(7),YBR084C-A(7),YCR031C(2|7),YIL018W(7),YNL067W(2|7),YER116C(7),YPL131W(2|7),YJL191W(2|7),YPL249C-A(7),YLR448W(2|7),YGL031C(2|7),YDL133W(7),YER102W(7),YOR096W(2|7),YHL001W(2|7)…
INO2	ABF1	29	19	YDR312W(7),YJL119C(7),YBR030W(7),YDR145W(7),YJR104C(7),YNR017W(7),YMR070W(7),YLR351C(7),YDR274C(7),YKL183W(7),YKL062W(7),YDR169C(7),YDR275W(7),YOR230W(7),YKL182W(7),YOR317W(7),YJL117W(7),YGR238C(7),YPL232W(7)
INO2	ARG81	1	1	YBR093C(7)
INO2	ASH1	3	1	YJL153C(7)
INO2	CIN5	13	13	YDR169C(7),YLR034C(7),YEL040W(7),YER033C(7),YDR345C(7),YOR230W(7),YKL182W(7),YOR316C(7),YOR317W(7),YPR122W(7),YCR057C(7),YGR238C(7),YKL183W(7)
INO2	CUP2	1	1	YJR104C(7)
INO2	FHL1	17	16	YJR104C(7),YJR105W(7),YER033C(7),YMR070W(7),YHR203C(7),YNR017W(7),YOR234C(7),YDR274C(7),YLR448W(7),YJL153C(7),YDR275W(7),YJL152W(7),YLR447C(7),YDL049C(7),YKL062W(7),YDR497C(7)
INO2	FKH2	7	6	YDR312W(7),YBR093C(7),YEL040W(7),YDR146C(7),YDR147W(7),YOR316C(7)
INO2	GCN4	8	4	YHR018C(7),YNL129W(7),YAL048C(7),YNL130C(7)
INO2	GLN3	3	2	YHR018C(7),YOR230W(7)
INO2	HAP1	7	1	YML075C(7)
INO2	INO4	55	42	YPL232W(7),YDR274C(7),YDR146C(7),YDR147W(7),YNL175C(7),YNR016C(8|7),YCR033W(7),YKL182W(8|7),YEL040W(7),YBR030W(7),YLR168C(7),YNL171C(7),YJR105W(7),YJL153C(8|7),YNL045W(7),YNL130C(7),YHL020C(8),YNR017W(7),YEL041W(7),YGR238C(7),YOR317W(7),YNL169C(7),YBR029C(7),YJR104C(7),YPL231W(8|7),YKL183W(7),YDR278C(7),YLR248W(7),YCR098C(7|6),YDR038C(7),YOR316C(7),YDR497C(8|7),YGR156W(7),YBR093C(7),YER033C(7),YL…
INO2	LEU3	1	1	YPR122W(7)
INO2	MCM1	5	5	YDR146C(7),YDR147W(7),YEL040W(7),YDR278C(7),YLR034C(7)
INO2	MOT3	2	0
INO2	NDD1	1	1	YDR146C(7)
INO2	OPI1	3	3	YKL182W(7),YDR497C(8|7),YPL231W(7)
INO2	PHO4	8	5	YJL117W(7),YJL119C(7),YCR098C(7|6),YGR253C(7),YBR093C(7)
INO2	PUT3	2	0
INO2	RAP1	26	22	YPL231W(7),YHR203C(7),YDR275W(7),YDR274C(7),YCR098C(7),YNL209W(7),YDR278C(7),YKL062W(7),YNR017W(7),YOR317W(7),YKL183W(7),YLR248W(7),YOR234C(7),YGR253C(7),YOR316C(7),YDR312W(7),YGR156W(7),YBR093C(7),YER033C(7),YLR448W(7),YKL182W(7),YLR447C(7)
INO2	RGT1	1	1	YDR345C(7)
INO2	RIM101	1	0
INO2	SKO1	8	8	YER033C(7),YMR070W(7),YKL062W(7),YDR345C(7),YKL182W(7),YOR316C(7),YOR317W(7),YEL040W(7)
INO2	SWI5	3	3	YDR345C(7),YNR017W(7),YGR253C(7)
INO2	UME6	2	2	YJL152W(7),YJL153C(8|7)
INO4	AZF1	7	2	YPR013C(7),YOL156W(7)
INO4	CIN5	131	33	YGL007C-A(10),YCR095C(10),YEL040W(7),YDR343C(7),YOR316C(7),YMR084W(7),YDR451C(10),YDR519W(10),YOR344C(7),YGR238C(7),YDR345C(7),YBR177C(7),YKL039W(10),YOL156W(7),YOR229W(7),YOR317W(7),YDL137W(7),YGR168C(10),YKL183W(7),YGL007W(7),YJR008W(7),YOR313C(10),YGL006W-A(10),YPR013C(7),YER033C(7),YNL179C(7),YJR010C-A(10),YKL182W(7),YEL037C(10),YDR285W(10),YPR122W(7),YJL048C(7),YLR034C(7)
INO4	CUP9	15	7	YPR013C(7),YEL040W(7),YMR135W-A(7),YHR155W(7),YEL041W(7),YOL156W(7),YMR069W(7)
INO4	GCR1	8	1	YDR050C(7)
INO4	ROX1	25	8	YOR319W(10),YMR239C(10),YEL040W(7),YMR135W-A(7),YPR013C(7),YGL005C(7),YOL156W(7),YLR034C(7)
INO4	YRR1	5	0
LEU3	AFT2	4	3	YOR227W(7),YMR058W(7),YLR205C(7)
LEU3	ARG80	13	13	YER069W(7),YCR019W(7),YCR018C-A(7),YEL050C(7),YOR073W(7),YOR280C(7),YOL001W(7),YDR042C(7),YJR100C(7),YLR303W(7),YGL001C(7),YNL050C(7),YMR193W(7)
LEU3	ARR1	3	2	YPR201W(7),YGR190C(7)
LEU3	AZF1	4	3	YJL148W(7),YDR042C(7),YGL001C(7)
LEU3	CUP9	8	8	YGL001C(7),YPL198W(7),YOR222W(7),YNL001W(7),YDR077W(7),YJR100C(7),YDR042C(7),YMR193W(7)
LEU3	GAL4	4	3	YML052W(7),YPR201W(7),YPL036W(7)
LEU3	HAL9	6	6	YDR191W(7),YGL001C(7),YDR214W(7),YDR042C(7),YNL050C(7),YHR179W(7)
LEU3	HMS1	9	9	YHR001W(7),YGL001C(7),YEL050C(7),YCR019W(7),YEL002C(7),YOL001W(7),YDR042C(7),YCR018C-A(7),YMR193W(7)
LEU3	INO4	22	6	YGL184C(3|7),YDL080C(7),YDR273W(7),YBR082C(7),YNL102W(7),YPR122W(7)
LEU3	MAC1	8	8	YHR175W(7),YPL198W(7),YDR207C(7),YNL097C(7),YIL135C(7),YJR100C(7),YJL148W(7),YPR122W(7)
LEU3	MET31	14	13	YLL005C(7),YER092W(7),YLL004W(7),YEL072W(7),YGR204W(7),YGL184C(3|7),YDL059C(7),YDR042C(7),YJR100C(7),YLR303W(7),YJR137C(7),YPR167C(3|7),YMR193W(7)
LEU3	MET4	25	25	YDR253C(7),YKL001C(7),YGR087C(7),YLR303W(7),YJR010W(7),YGR204W(7),YDR223W(7),YDL059C(7),YLL004W(7),YNL231C(7),YER092W(7),YIR018W(7),YBR293W(7),YJR137C(7),YPR167C(3|7),YLL005C(7),YEL072W(7),YLR092W(7),YOR236W(7),YDL181W(7),YGL184C(3|7),YEL047C(7),YOL012C(7),YFR030W(7),YGR146C(7)
LEU3	MOT3	5	4	YDR077W(7),YNR044W(7),YHL016C(7),YLR035C(7)
LEU3	RGM1	3	2	YPR201W(7),YPL036W(7)
LEU3	RLM1	10	10	YBR157C(7),YEL072W(7),YMR014W(7),YEL050C(7),YCR019W(7),YDR077W(7),YCR018C-A(7),YDR042C(7),YJL148W(7),YOR355W(7)
LEU3	ROX1	19	14	YMR014W(7),YOR236W(7),YNL097C(7),YOR222W(7),YIL135C(7),YDR042C(7),YDR077W(7),YJR100C(7),YNR044W(7),YER063W(7),YJL148W(7),YJL045W(7),YGR146C(7),YDR207C(7)
LEU3	RTG1	8	6	YEL072W(7),YHR175W(7),YGL001C(7),YCR019W(7),YJR100C(7),YCR018C-A(7)
LEU3	SKO1	23	16	YBR157C(7),YPR192W(7),YER149C(7),YNL133C(7),YPL258C(7),YCR019W(7),YNL097C(7),YMR002W(7),YOL142W(7),YEL017C-A(7),YMR303C(7),YDR077W(7),YER063W(7),YJR010W(7),YOR062C(7),YMR318C(7)
LEU3	SOK2	39	13	YGR279C(7),YJL079C(7),YOR186W(7),YOR130C(7),YER017C(7),YDR077W(7),YHL016C(7),YCR018C-A(7),YJR137C(7),YKL197C(7),YOR062C(7),YGR146C(7),YPL274W(7)
LEU3	YAP1	27	12	YPR201W(7),YEL072W(7),YOR236W(7),YGL001C(7),YNL231C(7),YDR135C(7),YLR303W(7),YKR071C(7),YOR227W(7),YMR318C(7),YDR181C(7),YHR179W(7)
LEU3	YOX1	24	15	YCR019W(7),YCR018C-A(7),YGL001C(7),YDR042C(7),YNR004W(7),YOR073W(7),YGL157W(7),YNL001W(7),YBR048W(7),YML006C(7),YKR069W(7),YDR077W(7),YMR193W(7),YEL032W(7),YDR191W(7)
LEU3	YRR1	1	1	YJR089W(7)
MAC1	AFT2	9	3	YLR397C(10),YLR214W(7|6),YER145C(7)
MAC1	ARG80	2	2	YJR100C(7),YPL177C(7)
MAC1	ARR1	2	2	YLR397C(10),YER007C-A(7)
MAC1	AZF1	3	3	YIL102C(7),YJL148W(7),YMR319C(7)
MAC1	CUP9	5	5	YHR155W(7),YPL198W(7),YJR100C(7),YGL077C(7),YCR024C-A(7)
MAC1	INO4	13	4	YHR155W(7),YGL116W(7),YJL048C(7),YPR122W(7)
MAC1	MET31	7	7	YHR193C(7),YHR155W(7),YLR105C(7),YER007C-A(7),YJR100C(7),YHR194W(7),YGL135W(7)
MAC1	MET4	8	8	YPL177C(7),YLL059C(7),YPL018W(7),YBR296C(7),YGR256W(7),YNL017C(7),YNL016W(7),YPL019C(7)
MAC1	MSN2	29	5	YOL152W(4),YIL102C(7),YPR124W(4),YLR214W(4),YDR207C(7)
MAC1	PIP2	7	3	YJL148W(7),YDR208W(7),YDR207C(7)
MAC1	RLM1	4	4	YHR194W(7),YJL148W(7),YGL196W(7),YHR193C(7)
MAC1	ROX1	18	18	YGL196W(7),YJR100C(7),YHR193C(7),YGL136C(7),YGR256W(7),YDR208W(7),YNL097C(7),YIL135C(7),YDL046W(7),YPR108W(7),YER007C-A(7),YMR319C(7),YIL102C(7),YJL148W(7),YHR194W(7),YJL149W(7),YGL135W(7),YDR207C(7)
MAC1	RTG1	4	3	YHR175W(7),YJR100C(7),YJR050W(7)
MBP1	ACE2	58	51	YGR041W(7),YML101C(7),YKL085W(7),YHR195W(7),YAL062W(7),YER189W(7),YHR193C(7),YDR525W(7),YNL241C(7),YER078C(7),YJR044C(7),YHR142W(7),YLR439W(7),YER087C-B(7),YML100W(7),YPL283C(7),YJL148W(7),YML003W(7),YML121W(7),YNL078W(7),YNL079C(7),YER079W(7),YML004C(7),YKL084W(7),YHR194W(7),YKL150W(7),YLR397C(7),YER190W(7),YGR125W(7),YNR017W(7),YHR143W(7),YER155C(7),YKL185W(7),YLR300W(7),YDL227C(7),YFR017C(7),Y…
MBP1	ARG80	14	4	YER069W(7),YDR451C(7),YDR452W(7),YGR188C(7)
MBP1	ARG81	5	4	YER069W(7),YHR194W(7),YHR195W(7),YHR193C(7)
MBP1	ARR1	4	2	YJR044C(7),YHR195W(7)
MBP1	ASH1	29	21	YPL056C(7),YDR452W(7),YDR451C(7),YIL140W(10),YMR304C-A(7),YMR306C-A(10),YDR309C(7),YMR305C(7),YNL290W(7),YGR189C(7),YER045C(7),YBR071W(7),YNL289W(7),YCR063W(7),YDR441C(10),YLR299W(7),YDR442W(10),YNL241C(7),YDL227C(7),YJL196C(7),YBR070C(7)
MBP1	CIN5	86	45	YAL063C(7),YDL003W(7),YLR299W(7),YMR305C(7),YDR509W(7),YER124C(4|7),YBR071W(7),YOR246C(7),YNL283C(7),YNL241C(7),YMR076C(7),YKL143W(7),YPL056C(7),YDR528W(7),YML121W(7),YNL312W(7),YDR192C(10),YJL194W(7),YLR367W(7),YOR065W(7),YKL103C(7),YGR295C(10),YMR306W(7),YBR070C(7),YFL012W(7),YDR309C(7),YER072W(7),YKL142W(7),YGR180C(4|7),YER045C(7),YJL116C(7),YJL196C(7),YMR143W(7),YOR247W(7),YBL111C(10),YBL003C…
MBP1	CRZ1	5	0
MBP1	FKH1	39	34	YMR214W(7),YDR113C(7),YBR050C(10),YDR263C(7),YKL097C(7),YBR071W(7),YMR199W(7),YGR188C(7),YKL096W-A(7),YMR076C(7),YHR142W(7),YML101C(7),YML100W(7),YER124C(1|7),YCL055W(7),YDL017W(7),YDL018C(7),YMR144W(7),YDR451C(7),YGR041W(7),YBR077C(7),YHR143W(7),YER155C(7),YDR324C(7),YLR300W(7),YMR198W(7),YER125W(7),YPR075C(7),YMR215W(7),YDR500C(7),YBR078W(7),YDR452W(7),YER070W(7),YBR070C(7)
MBP1	FKH2	66	56	YER124C(7),YMR214W(7),YDR113C(7),YDR263C(7),YKL096W-A(7),YLR439W(7),YDR222W(10),YMR258C(10),YLR299W(7),YER189W(7),YMR199W(7),YOR246C(7),YER094C(7),YNL241C(7),YER078C(7),YMR076C(7),YHR142W(7),YGR296W(7),YOR248W(7),YHR151C(7),YMR143W(7),YKL097C(7),YDL017W(7),YLR438C-A(7),YER079W(7),YLR437C(7),YHR152W(7),YDL018C(7),YER069W(7),YMR144W(7),YDR451C(7),YER190W(7),YHR061C(7),YBR077C(7),YDR500C(7),YHR143W(…
MBP1	FZF1	7	6	YPL014W(7),YLR105C(7),YDR526C(7),YDR527W(7),YJL148W(7),YJR044C(7)
MBP1	GAT1	16	13	YBR007C(10),YCR018C-A(10),YGL001C(10),YCR019W(10),YDR041W(10),YDR145W(10),YMR258C(10),YLR048W(10),YLR047C(10),YMR193W(10),YJR011C(10),YDR144C(10),YDR084C(10)
MBP1	GLN3	23	18	YPL056C(7),YCR065W(7),YJL148W(7),YER190W(7),YMR193W(10),YHR193C(7),YCR019W(10),YNR018W(7),YLR047C(10),YLR048W(10),YHR194W(7),YGL001C(10),YER189W(7),YKL103C(7),YLR439W(7),YCR018C-A(10),YDR041W(10),YCR064C(7)
MBP1	GZF3	21	15	YDR544C(10),YBL111C(10),YBL109W(10),YDR543C(10),YCR019W(10),YLR467W(10),YNL338W(10),YDR040C(10),YDR084C(10),YDR279W(10),YGL001C(10),YMR193W(10),YDR545W(10),YCR018C-A(10),YDR041W(10)
MBP1	HAC1	2	0
MBP1	HAL9	10	2	YNL289W(7),YBL002W(7)
MBP1	LEU3	19	10	YER069W(7),YNR044W(7),YDR263C(7),YPL198W(7),YER072W(7),YPR075C(7),YER155C(7),YNL102W(7),YJL148W(7),YJL045W(7)
MBP1	MAC1	8	5	YPL198W(7),YJL148W(7),YHR194W(7),YLR105C(7),YHR193C(7)
MBP1	MCM1	57	30	YNR044W(7),YPL256C(7),YHR151C(7),YGR189C(7),YPR155C(1),YDR507C(7),YNL298W(7),YCR065W(1),YHR149C(1),YER112W(7),YKL185W(1),YCL055W(7),YNL339C(7),YDL017W(7),YHR152W(7),YDR509W(7),YDR451C(7),YGR041W(7),YOR247W(7),YJL194W(1|7),YJL116C(7),YBR078W(7),YJL148W(7),YJL196C(7),YDR528W(7),YER111C(1|7),YNL289W(7),YJL159W(7),YDR452W(7),YER070W(7)
MBP1	MET31	13	8	YHR193C(7),YBL002W(7),YLR105C(7),YDR500C(7),YLR439W(7),YKL084W(7),YHR194W(7),YDR501W(7)
MBP1	MIG3	5	3	YER189W(7),YFR017C(7),YER190W(7)
MBP1	MSN4	44	20	YPL283C(7),YNL336W(7),YDR145W(10),YER190W(7),YGL038C(10),YPL198W(7),YDR229W(7),YDR084C(10),YMR165C(7),YLR438C-A(7),YNL078W(7),YBR071W(7),YER189W(7),YOR229W(4),YJL159W(7),YLR439W(7),YJR011C(10),YDR228C(7),YGR296W(7),YEL077C(7)
MBP1	NDD1	1	1	YHR152W(7)
MBP1	NDT80	2	1	YMR258C(10)
MBP1	NRG1	23	13	YLR397C(7),YJL148W(7),YCR019W(10),YFR017C(7),YGL001C(10),YER045C(7),YGL012W(10),YMR070W(10),YMR258C(10),YGL013C(10),YCR018C-A(10),YHR194W(7),YJL196C(7)
MBP1	PHD1	68	14	YAL063C(7),YNL336W(7),YDR451C(7),YCL055W(7),YDR309C(7),YMR305C(7),YPL082C(7),YCR065W(7),YER045C(7),YCR063W(7),YDR525W(7),YMR304C-A(7),YDR525W-A(7),YCR064C(7)
MBP1	PHO2	16	8	YGR189C(7),YER045C(7),YDR507C(7),YJL159W(7),YKL103C(7),YLR439W(7),YER001W(10),YDL018C(7)
MBP1	PHO4	33	22	YCR065W(7),YNL231C(10),YKL085W(7),YAL040C(10),YNL241C(7),YDR442W(10),YLR439W(7),YER078C(7),YNL309W(7),YKL143W(7),YFL011W(7),YML121W(7),YER079W(7),YKL084W(7),YDR041W(10),YLR397C(7),YER072W(7),YLR154C(10),YKL142W(7),YLR438C-A(7),YLR382C(7),YDL004W(7)
MBP1	RIM101	18	10	YCR018C-A(10),YGL001C(10),YDR084C(10),YLR048W(10),YLR047C(10),YMR258C(10),YDR441C(10),YDR442W(10),YJR011C(10),YCR019W(10)
MBP1	RLM1	21	14	YML100W(7),YHR193C(7),YDR309C(7),YHR143W(7),YGR189C(7),YLR299W(7),YNL289W(7),YLR300W(7),YDR525W(7),YJL159W(7),YKL096W-A(7),YJL148W(7),YHR194W(7),YDR527W(7)
MBP1	RME1	17	16	YGL190C(7),YNR043W(7),YCL055W(7),YLR367W(7),YPL198W(7),YML121W(7),YMR165C(7),YLR105C(7),YLR366W(7),YLR438C-A(7),YER079W(7),YJL159W(7),YER078C(7),YJL148W(7),YFR017C(7),YJL045W(7)
MBP1	ROX1	26	19	YDR544C(10),YBL111C(10),YBL109W(10),YNR044W(7),YDR543C(10),YHR193C(7),YGR221C(7),YNL339C(7),YNL338W(10),YCR065W(7),YER045C(7),YNL289W(7),YJL148W(7),YCR063W(7),YGR124W(7),YDR545W(10),YJL045W(7),YHR194W(7),YCR064C(7)
MBP1	RPH1	8	0
MBP1	RTG1	10	3	YLR397C(7),YDR084C(10),YJR030C(7)
MBP1	SIP4	8	2	YER189W(7),YER190W(7)
MBP1	SKN7	81	48	YAL063C(7),YMR006C(7),YML101C(7),YKL096W-A(7),YKL097C(7),YMR305C(7),YMR071C(7),YML029W(7),YAL062W(7),YOR246C(7),YNL241C(7),YDR525W(7),YDR442W(10),YER078C(7),YLR439W(7),YBR051W(7),YML028W(7),YKL143W(7),YMR304C-A(7),YDR528W(7),YML121W(7),YDR309C(7),YER079W(7),YCR018C-A(10),YMR306W(7),YLR397C(7),YLR301W(7),YNR017W(7),YBR077C(7),YKL142W(7),YLR438C-A(7),YJL116C(7),YDR527W(7),YJL148W(7),YFR017C(7),YNR0…
MBP1	SOK2	101	30	YER045C(7),YMR193W(10),YMR199W(7),YAL040C(10),YNL283C(7),YER094C(7),YDR442W(10),YKL096W-A(7),YKL185W(1),YDR524C-B(10),YNL282W(10),YNL079C(7),YML004C(7),YDR041W(10),YDR451C(7),YPL015C(7),YDR309C(7),YLR154C(10),YHL048W(10),YLR462W(10),YLR300W(7),YAR023C(10),YBL111C(10),YLR467W(10),YDR040C(10),YLL067C(10),YNL339C(7),YML132W(10),YCR019W(10),YKL198C(10)
MBP1	STB1	15	14	YPL056C(7),YHR153C(7),YGR109C(7),YKL097C(7),YDR309C(7),YHR061C(7),YDR525W(7),YNL290W(7),YGR221C(7),YCR063W(7),YOR246C(7),YDR500C(7),YPL256C(7),YKL143W(7)
MBP1	STB5	33	10	YNL273W(7),YNL274C(7),YIL160C(7),YPR076W(7),YPR075C(7),YNL283C(7),YLR437C(7),YDR525W-A(7),YER094C(4),YJL196C(7)
MBP1	STE12	183	62	YCR065W(1),YEL002C(1),YJL194W(1),YKL097C(7),YDR189W(1),YMR305C(7),YML029W(7),YPR120C(1),YGR189C(7),YER045C(7),YPR155C(1),YCR061W(1),YNL298W(7),YMR199W(7),YOR246C(7),YER124C(1),YNR044W(7),YKL096W-A(7),YHR149C(1),YOR248W(7),YAL003W(1),YPL283C(7),YMR304C-A(7),YCL055W(7),YGR110W(7),YGR180C(7),YLR105C(7),YNL078W(7),YDR309C(7),YER079W(7),YHR142W(1|7),YPR075C(7),YMR306W(7),YJL186W(7),YDR451C(7),YBR190W(…
MBP1	STP1	21	8	YML100W(7),YDR509W(7),YHR151C(7),YMR144W(7),YER070W(7),YER079W(7),YJL148W(7),YHR152W(7)
MBP1	SWI4	162	108	YML121W(7),YNR044W(7),YML101C(7),YPL256C(7),YGR221C(7),YIL141W(10),YER189W(7),YMR199W(7),YCR065W(1|7),YGR041W(7),YNR043W(7),YMR143W(7),YDL003W(7),YPL268W(7),YHR219W(7),YKL103C(7),YMR306W(7),YJL186W(7),YDR451C(7),YGR109C(7),YMR178W(7),YDR309C(7),YBL108W(10),YER070W(1|7),YDL227C(7),YIL140W(10),YNL289W(7),YDR526C(7),YBR078W(7),YDR525W-A(7),YMR305C(7),YCR063W(7),YOR246C(7),YDR525W(7),YPR120C(7),YNL27…
MBP1	SWI5	62	44	YAL063C(7),YKL185W(1|7),YGR041W(7),YML101C(7),YLR049C(7),YGR189C(7),YAL062W(7),YBR071W(7),YER189W(7),YDR545W(10),YNL241C(7),YER078C(7),YNL078W(7),YJR044C(7),YLR439W(7),YGR296W(7),YML100W(7),YER124C(1|7),YNL339C(7),YML121W(7),YLR105C(7),YPL050C(7),YLL066C(10),YNL079C(7),YER079W(7),YER190W(7),YPL283C(7),YNR017W(7),YHR143W(7),YJL080C(7),YER155C(7),YJL194W(1|7),YLR438C-A(7),YLR300W(7),YDL227C(7),YFR0…
MBP1	SWI6	150	120	YGR110W(7),YNR044W(7),YDR138W(1|4),YNL290W(7),YGR221C(7),YER189W(7),YMR199W(7),YGR041W(7),YFL063W(1|4),YDL003W(7),YCR061W(1|4),YPL268W(7),YIL026C(7),YOR229W(1|4),YMR306W(7),YJL186W(7),YDR451C(7),YER095W(7),YMR178W(7),YDR309C(7),YLR297W(7),YDL227C(7),YPR076W(1|4),YER124C(1|4),YDL004W(7),YPR075C(7),YNL289W(7),YKL039W(1|4),YBR078W(7),YLR449W(1|4),YAL003W(1|4),YCR065W(7),YHR153C(7),YGR188C(7),YMR305C…
MBP1	UGA3	26	10	YDR544C(10),YGL190C(7),YBL111C(10),YBL109W(10),YNL338W(10),YDR545W(10),YNL312W(7),YNL289W(7),YDR229W(7),YLR467W(10)
MBP1	XBP1	43	17	YDR544C(10),YPL256C(7),YDR543C(10),YNL192W(10),YDR309C(7),YDR222W(10),YNL338W(10),YJR051W(10),YMR193W(10),YDR441C(10),YDR545W(10),YKL184W(10),YDR442W(10),YGR295C(10),YLR467W(10),YMR305C(7),YER012W(10)
MBP1	YAP1	57	25	YMR305C(7),YDR084C(10),YNL103W(4),YML029W(7),YER078C(7),YLR439W(7),YML028W(7),YFR033C(7),YPR078C(4),YML121W(7),YLR105C(7),YER079W(7),YCR018C-A(10),YMR144W(7),YER124C(4),YLR367W(7),YKL039W(4),YLR438C-A(7),YJL116C(7),YLR366W(7),YDR501W(7),YFR017C(7),YAL003W(4),YDR500C(7),YCR019W(10)
MBP1	YAP3	2	1	YMR193W(10)
MBP1	YAP6	85	34	YDR544C(10),YAL063C(7),YBL109W(10),YER045C(7),YMR258C(10),YDR545W(10),YJR011C(10),YGR296W(7),YML100W(7),YNL289W(7),YJR051W(10),YLR105C(7),YLR048W(10),YGR295C(10),YCR018C-A(10),YGL001C(10),YDR543C(10),YGR222W(10),YNL338W(10),YBR077C(7),YHR143W(7),YJL148W(7),YER012W(10),YBL111C(10),YNL192W(10),YLR467W(10),YNR018W(7),YAL003W(4),YGR180C(4),YLR047C(10),YMR193W(10),YBR078W(7),YCR019W(10),YDL055C(7)
MBP1	YOX1	58	22	YPL256C(7),YHR151C(7),YER094C(7),YPL056C(7),YNL273W(7),YFL011W(7),YNL339C(7),YGR180C(7),YEL049W(10),YGR295C(10),YHR152W(7),YGR109C(7),YEL050C(10),YHL048W(10),YDR501W(7),YAR023C(10),YFR017C(7),YAR027W(10),YER171W(7),YHL012W(7),YDR500C(7),YML132W(10)
MBP1	YRR1	3	1	YGR188C(7)
MCM1	CAT8	2	0
MCM1	CIN5	105	41	YEL040W(7),YML120C(7),YKL040C(7),YDR033W(7),YKL039W(10),YKL072W(7),YBR067C(7),YOR344C(7),YNL160W(4|7),YIL123W(7),YER044C(7),YJL194W(7),YNL145W(7),YAL040C(7),YAL038W(7),YKL164C(7),YEL044W(7),YDR042C(7),YLR030W(10),YPL111W(7),YEL045C(7),YPL277C(7),YDR509W(7),YDL044C(7),YIL122W(7),YOR247W(7),YIR019C(10),YJL116C(7),YJL196C(7),YDR528W(7),YGR108W(7),YOL058W(4),YKL163W(7),YBR092C(7),YKL209C(7),YNL289W(7…
MCM1	FKH2	79	44	YAR018C(7),YIL158W(7),YEL040W(7),YGL021W(7),YHR151C(7),YGR168C(7),YDR033W(7),YML052W(7),YDR147W(7),YIL169C(10),YGR092W(7),YIL123W(7),YOR233W(10),YCL055W(7),YDL017W(7),YJR092W(7),YKR042W(7),YDR148C(7),YGL008C(7),YHR152W(7),YDR150W(7),YDR451C(7),YDR146C(1|7),YGL116W(7),YLR190W(7),YOR247W(7),YLR131C(1|7),YOR025W(1),YML053C(7),YLR189C(7),YHL025W(7),YLR084C(7),YKR040C(7),YJL158C(7),YJL051W(1|7),YGL114…
MCM1	GCR1	5	3	YAL038W(7),YPR108W(7),YAL039C(7)
MCM1	GCR2	29	19	YNL289W(7),YPR108W(7),YLR262C(7),YGR143W(7),YAL038W(7),YEL044W(7),YNL232W(7),YLR261C(7),YJL194W(7),YOR360C(7),YJL148W(7),YDR042C(7),YOR344C(7),YLR189C(7),YEL046C(7),YEL045C(7),YDR179W-A(7),YJL196C(7),YDR179C(7)
MCM1	INO4	99	44	YOR319W(10),YEL040W(7),YPL070W(10),YPR107C(10),YCL056C(10),YKL220C(10),YDR146C(7),YJL023C(10),YDR370C(10),YOR344C(7),YLR367W(10),YOL011W(7),YEL005C(10),YPL122C(10),YKL039W(10),YBR087W(10),YKL219W(10),YDR371W(10),YIL139C(10),YDR393W(10),YCR032W(10),YMR071C(10),YLR287C(10),YPL071C(10),YJL201W(10),YDR278C(7),YOR354C(10),YGL116W(7),YDR323C(10),YER049W(10),YLR055C(10),YML005W(7),YGL134W(10),YLR131C(7)…
MCM1	MOT3	8	6	YNR044W(7),YKR040C(7),YLR130C(7),YKR042W(7),YOR315W(7),YHR137W(7)
MCM1	NDD1	7	6	YLR131C(7),YJR092W(7),YGL116W(7),YDR146C(7),YPR119W(1|7),YHR152W(7)
MCM1	RLM1	34	17	YJL160C(7),YJL158C(7),YEL040W(7),YIL122W(7),YKL040C(7),YDL044C(7),YGR189C(7),YNL289W(7),YDR042C(7),YOR058C(7),YNL160W(4|7),YOR315W(7),YJL159W(7),YJL148W(7),YOR355W(7),YIL123W(7),YDR179C(7)
MET31	AFT2	3	1	YLL034C(7)
MET31	FHL1	21	21	YLR179C(7),YJL192C(7),YJL191W(7),YNL277W(7),YGR204W(7),YMR194W(7),YLR167W(7),YDR500C(7),YLR180W(7),YHL001W(7),YHL015W(7),YDR063W(7),YMR193W(7),YOL121C(7),YNL278W(7),YAL013W(7),YDR501W(7),YKL157W(7),YLR439W(7),YGL135W(7),YDL191W(7)
MET31	RLM1	6	6	YEL072W(7),YDR522C(7),YHR193C(7),YNR050C(7),YDR042C(7),YHR194W(7)
MET31	ROX1	10	10	YHR193C(7),YBL029W(7),YDR042C(7),YJR100C(7),YGL013C(7),YER007C-A(7),YGL012W(7),YHR194W(7),YGL135W(7),YOL121C(7)
MET32	ARR1	2	1	YER007C-A(7)
MET32	AZF1	10	7	YLR174W(7),YBL029W(7),YML007W(7),YML008C(7),YDR471W(7),YJL148W(7),YDR259C(7)
MET32	BAS1	15	15	YGL235W(7),YGL184C(7),YER091C(7),YGR204W(7),YPL019C(7),YPL018W(7),YBL029W(7),YGL234W(7),YEL044W(7),YER092W(7),YAL053W(7),YJL100W(7),YEL045C(7),YGL236C(7),YEL046C(7)
MET32	CAT8	6	1	YAL054C(7)
MET32	CBF1	137	132	YJR113C(7),YKL001C(7),YAL005C(7),YGR155W(7),YPL068C(7),YJL100W(7),YDR072C(7),YGR204W(7),YHR083W(7),YHR113W(7),YPR194C(7),YHR082C(7),YJR010W(3|4|7),YHR033W(7),YNL277W(4|7),YDL059C(7),YNL221C(7),YGR254W(7),YNL278W(7),YDR169C(7),YNL104C(7),YIR042C(7),YBL028C(7),YJR147W(7),YAL053W(7),YPL019C(7),YPR158W(7),YOR230W(7),YPR168W(7),YJR119C(7),YIR017C(7),YJR145C(7),YEL046C(7),YER177W(7),YDR073W(7),YHL037C(…
MET32	CHA4	10	8	YMR144W(7),YJR010W(7),YER190W(7),YKL008C(7),YKL007W(7),YER189W(7),YKL129C(7),YJL148W(7)
MET32	CST6	4	4	YHL037C(7),YER189W(7),YER190W(7),YHL036W(7)
MET32	CUP9	6	6	YOR032C(7),YBL029W(7),YEL071W(7),YDR077W(7),YMR016C(7),YDR259C(7)
MET32	DAL80	8	5	YFL021W(7),YNL256W(7),YNL257C(7),YDR545W(3),YDL049C(7)
MET32	FKH1	19	18	YML100W(7),YJL212C(7),YMR144W(7),YGR188C(7),YML101C(7),YGL255W(7),YJL190C(7),YJR094C(7),YJL189W(7),YHR083W(7),YNL104C(7),YPR035W(7),YGR050C(7),YHR117W(7),YPR194C(7),YLL007C(7),YHR142W(7),YLR300W(7)
MET32	GAL4	12	9	YBR294W(7),YER190W(7),YBR019C(7),YLR081W(7),YBL029W(7),YDR544C(7),YDR545W(7),YER189W(7),YBR020W(7)
MET32	GAT3	12	11	YHR021C(7),YBR019C(7),YJL190C(7),YKL001C(7),YHR141C(7),YJL189W(7),YDR544C(7),YDR545W(7),YOL162W(7),YMR142C(7),YML026C(7)
MET32	GLN3	26	23	YOR230W(7),YER189W(7),YER007C-A(7),YDR508C(7),YPL056C(7),YAL040C(7),YGL255W(7),YPR035W(7),YKR042W(7),YPR194C(7),YFL022C(7),YER190W(7),YHR007C(7),YDR077W(7),YGL254W(7),YDR510W(7),YJL148W(7),YPR040W(7),YKR040C(7),YFL021W(7),YPR038W(7),YDR040C(7),YPR039W(7)
MET32	GTS1	6	6	YEL072W(7),YLR430W(7),YLR428C(7),YOL083W(7),YDL180W(7),YDR223W(7)
MET32	GZF3	8	1	YFL021W(7)
MET32	HAP1	23	3	YNL231C(7),YPR065W(7),YML054C(7)
MET32	HAP4	11	10	YDR544C(7),YEL072W(7),YPL018W(7),YML088W(7),YPL019C(7),YML091C(7),YJR120W(7),YDR545W(7),YML089C(7),YJL148W(7)
MET32	LEU3	27	27	YNL142W(7),YKL001C(7),YGR087C(7),YLR303W(7),YJR010W(7),YGR204W(7),YJL042W(7),YDR223W(7),YPL274W(7),YDL059C(7),YNL231C(7),YEL072W(7),YOL012C(7),YIR018W(7),YBR293W(7),YJR137C(7),YPR167C(3|7),YJL148W(7),YGL184C(7),YER092W(7),YLR092W(7),YFR030W(7),YBR048W(7),YEL017C-A(7),YDR077W(7),YGR146C(7),YDR207C(7)
MET32	MAC1	9	9	YPL177C(7),YPL019C(7),YPL018W(7),YDR208W(7),YBR296C(7),YER007C-A(7),YJL148W(7),YLL059C(7),YDR207C(7)
MET32	MET31	29	29	YAL012W(4|7),YLR180W(7),YER007C-A(7),YGL255W(7),YJL212C(7),YNL277W(7),YJL210W(7),YGR087C(3|4),YHL036W(4|7),YJR138W(7),YGL184C(4|7),YDR502C(7),YGR055W(7),YDL059C(7),YJR137C(3|7),YER091C(7),YLR303W(3|4|7),YNL278W(7),YEL072W(7),YBL029W(7),YJL060W(7),YGL254W(7),YLR179C(7),YPR167C(3|7),YER092W(7),YGR204W(7),YPR168W(7),YIR017C(7),YBR020W(7)
MET32	MET4	239	239	YDL048C(7),YJR113C(7),YLL057C(7),YML101C(7),YBR294W(7),YDR111C(7),YMR135C(7),YDR041W(7),YAL005C(7),YNL249C(7),YOR230W(7),YDR231C(7),YMR251W-A(7),YIL056W(7),YPL068C(7),YJL100W(7),YMR011W(7),YGL125W(7),YDR072C(7),YLL058W(7),YOL011W(7),YHL024W(7),YLL013C(7),YDR096W(7),YDR011W(7),YHR083W(7),YHR113W(7),YGL184C(4|7),YPR194C(7),YJR138W(7),YHR082C(7),YJR010W(3|4|7),YGR055W(7),YHR033W(7),YMR275C(7),YDL059…
MET32	MIG1	6	5	YAL012W(7),YLR241W(7),YBR020W(7),YJR095W(7),YGL234W(7)
MET32	MIG2	4	4	YOL083W(7),YBR020W(7),YER134C(7),YML072C(7)
MET32	MIG3	2	2	YER189W(7),YER190W(7)
MET32	MOT3	13	8	YNL037C(7),YKR040C(7),YIL014W(7),YGL255W(7),YKR042W(7),YDR077W(7),YPL137C(7),YHR137W(7)
MET32	PDR1	81	29	YKL096W(4),YJL052W(7),YGR280C(7),YDR471W(7),YMR251W-A(7),YIL056W(7),YHR142W(7),YPL018W(7),YJL042W(7),YOR153W(7),YDR544C(7),YDR011W(7),YGR254W(7),YDR545W(7),YKL008C(7),YNL231C(7),YPL135W(4),YHR141C(7),YIR018W(7),YAL061W(4|7),YDR470C(7),YDR259C(7),YBL087C(7),YPL019C(7),YLL028W(7),YDR010C(7),YNL241C(4),YGR281W(7),YEL046C(7)
MET32	PIP2	39	25	YGR188C(7),YBR019C(7),YBR214W(7),YAL036C(7),YBR127C(7),YOL083W(7),YDR256C(7),YDR072C(7),YML072C(7),YER015W(7),YLR174W(7),YAL035W(7),YBR151W(7),YHR007C(7),YAL034W-A(7),YGL143C(7),YJL148W(7),YAL016W(7),YJR147W(7),YDR208W(7),YLL028W(7),YHR117W(7),YBR020W(7),YBR150C(7),YDR207C(7)
MET32	PPR1	1	1	YGR188C(7)
MET32	RGM1	12	8	YHR021C(7),YJL190C(7),YOL162W(7),YDR544C(7),YHR141C(7),YML026C(7),YMR142C(7),YLR375W(7)
MET32	RLM1	11	11	YML100W(7),YDR073W(7),YEL072W(7),YJL158C(7),YDR072C(7),YNL160W(7),YKL096W(4|7),YLR342W(7),YDR077W(7),YLR300W(7),YJL148W(7)
MET32	RME1	6	6	YIL014W(7),YOR235W(7),YER007C-A(7),YDR471W(7),YJL148W(7),YDR207C(7)
MET32	ROX1	30	24	YOR235W(7),YMR135C(7),YER007C-A(7),YDR471W(7),YNL037C(7),YJR094C(7),YGL234W(7),YEL044W(7),YKL008C(7),YMR136W(7),YMR016C(7),YKL109W(7),YOR032C(7),YBL029W(7),YDR077W(7),YJL148W(7),YAL016W(7),YGL236C(7),YDR259C(7),YDR208W(7),YEL071W(7),YLR034C(7),YGR146C(7),YDR207C(7)
MET32	SFP1	26	26	YNR034W(7),YML026C(7),YDR471W(7),YNL241C(7),YOR096W(7),YJL148W(7),YHR010W(7),YJR123W(7),YBL092W(7),YOR234C(7),YHR021C(7),YNL103W(7),YOR032C(7),YKL007W(7),YNL104C(7),YLR185W(7),YDR470C(7),YKR042W(7),YMR143W(7),YBL087C(7),YDR208W(7),YHR021W-A(7),YBR048W(7),YMR142C(7),YJR145C(7),YDR207C(7)
MET32	SIP4	8	8	YOR096W(7),YHR043C(7),YLR430W(7),YER190W(7),YJR095W(7),YER189W(7),YLR428C(7),YOR095C(7)
MET32	SKO1	106	94	YDL048C(7),YJR113C(7),YMR135C(7),YDR041W(7),YAL005C(7),YLR089C(7),YIL056W(7),YMR011W(7),YDR072C(7),YNL241C(4|7),YPL135W(4|7),YBR117C(7),YDR011W(7),YGR161C(7),YHR033W(7),YOR349W(7),YGR254W(7),YCR012W(4|7),YJR147W(7),YBR118W(7),YJR145C(7),YEL046C(7),YPL017C(7),YLR342W(7),YOR344C(7),YHR136C(4|7),YDR508C(7),YGR060W(7),YAL040C(7),YJR094C(7),YKL044W(7),YEL044W(7),YAL003W(7),YMR037C(7),YFL022C(7),YDR073…
MET32	SOK2	136	49	YDL048C(7),YHR033W(7),YPL017C(7),YNL015W(7),YER088C(7),YHR112C(7),YDR510W(7),YLR089C(7),YMR251W-A(7),YPL016W(7),YPL137C(7),YMR145C(7),YKL125W(7),YMR008C(7),YJR094C(7),YGR161C(7),YPR035W(7),YKL044W(7),YDR545W(7),YKL008C(7),YPL274W(3|7),YKL096W(7),YHR071W(7),YDR073W(7),YDR544C(7),YOL052C-A(7),YLR237W(7),YKL109W(7),YGR254W(7),YNL160W(7),YOR032C(7),YBL029W(7),YAL061W(7),YKL062W(7),YDR077W(7),YLR300W(…
MET32	STP1	16	16	YML100W(7),YMR144W(7),YCL025C(7),YDR508C(7),YEL046C(7),YDR046C(7),YEL044W(7),YLR430W(7),YER007C-A(7),YCL024W(7),YDR510W(7),YLR428C(7),YJL148W(7),YEL045C(7),YDR047W(7),YGR055W(7)
MET32	TYE7	11	11	YER177W(7),YGR254W(7),YFR030W(7),YGL180W(7),YBL029W(7),YAL061W(7),YOL064C(7),YJR138W(7),YJR137C(7),YMR037C(7),YGR281W(7)
MET32	XBP1	38	6	YJR147W(7),YPL222W(7),YAL012W(7),YOL052C-A(7),YLR180W(7),YEL017C-A(7)
MET32	YAP5	43	27	YJL190C(7),YHR102W(7),YLR089C(7),YML026C(7),YHR142W(7),YKL125W(7),YDR470C(7),YPL018W(7),YJL042W(7),YBR117C(7),YJL189W(7),YDR544C(7),YDR545W(7),YFL022C(7),YER190W(7),YOR234C(7),YLR267W(7),YAL061W(7),YHR141C(7),YAL054C(7),YJL148W(7),YPR149W(7),YJL158C(7),YPR035W(7),YPL019C(7),YER189W(7),YMR142C(7)
MET32	YHP1	10	6	YPR035W(7),YOL064C(7),YLR089C(7),YBR293W(7),YJL148W(7),YPL274W(7)
MET32	YRR1	3	3	YER134C(7),YGR188C(7),YML072C(7)
MET32	ZAP1	4	1	YGL255W(7)
MET4	AZF1	4	2	YOL121C(7),YDR259C(7)
MET4	GCR2	19	19	YER177W(7),YER092W(7),YKL152C(7),YLR301W(7),YDL181W(7),YDR508C(7),YEL047C(7),YOR302W(7),YEL044W(7),YOR230W(7),YGR060W(7),YOL121C(7),YOR344C(7),YJR137C(7),YDR510W(7),YMR037C(7),YEL046C(7),YEL045C(7),YLL025W(7)
MET4	MET31	29	29	YAL012W(4|7),YLR180W(7),YJR137C(3|7),YJL212C(7),YER091C-A(7),YJL210W(7),YHL036W(4|7),YJR138W(7),YGR087C(4),YGR055W(3|7),YNL277W(7),YDL059C(7),YGL184C(3|4|7),YLL004W(7),YER091C(7),YLR303W(3|4|7),YNL278W(7),YEL072W(7),YOL121C(7),YLL033W(7),YLR179C(7),YPR167C(3|7),YLL005C(7),YER092W(7),YGR204W(7),YPR168W(7),YLL034C(7),YIR017C(7),YBR020W(7)
MET4	ROX1	18	15	YNL037C(7),YOR236W(7),YOR032C(7),YKL109W(7),YDR259C(7),YMR136W(7),YMR135C(7),YGL234W(7),YEL044W(7),YKL008C(7),YGL236C(7),YOL121C(7),YGR256W(7),YGR146C(7),YLR034C(7)
MET4	RTG1	6	6	YEL072W(7),YCR005C(7),YNR049C(7),YEL045C(7),YHR137W(7),YEL046C(7)
MGA1	ARG81	12	4	YKL072W(7),YBR086C(7),YER007C-A(7),YBR087W(7)
MGA1	ARR1	4	2	YER007C-A(7),YCR107W(10)
MGA1	AZF1	12	4	YIR019C(7),YIL102C(7),YDL037C(7),YAL037W(7)
MGA1	BAS1	8	3	YMR300C(3),YBR086C(7),YBR087W(7)
MGA1	CST6	6	5	YBR167C(7),YDR068W(7),YBR168W(7),YDR067C(7),YMR125W(7)
MGA1	DAL80	12	3	YBL059W(3),YOR093C(7),YOR094W(7)
MGA1	GZF3	6	2	YCR105W(10),YCR107W(10)
MGA1	MCM1	59	15	YKL058W(7),YKL072W(7),YOR094W(7),YPR108W(7),YKL059C(7),YER133W(7),YMR194W(7),YGR168C(7),YBR167C(7),YJR054W(7),YBL059W(7),YKL040C(7),YOR315W(7),YMR072W(7),YBR041W(7)
MGA1	MSN2	121	11	YJR054W(7),YJL078C(3),YDR354W(3),YIL011W(7),YER001W(3),YOR178C(3),YIL102C(7),YGR248W(3),YIL099W(3),YIL119C(3),YNL180C(7)
MGA1	MSN4	20	3	YPR107C(7),YBR086C(7),YDR354W(3)
MGA1	MSS11	7	3	YCR105W(10),YCR107W(10),YGR024C(7)
MGA1	PPR1	3	2	YOR093C(7),YOR094W(7)
MGA1	RLM1	20	7	YDL037C(7),YOR315W(7),YHL028W(7),YKL040C(7),YDR525W(7),YDL246C(7),YKR103W(7)
MGA1	ROX1	35	10	YPR108W(7),YER045C(7),YIR019C(7),YCR105W(10),YCR107W(10),YJL219W(7),YOR315W(7),YER007C-A(7),YIL102C(7),YDL246C(7)
MGA1	RTG1	9	1	YMR257C(7)
MGA1	STB5	45	2	YJR089W(7),YJR088C(7)
MGA1	XBP1	48	4	YOR315W(7),YCR105W(10),YCR107W(10),YHL028W(7)
MGA1	YRR1	3	2	YJR089W(7),YJR088C(7)
MIG1	AFT2	6	1	YBR207W(7)
MIG1	ASH1	3	1	YOL157C(7)
MIG1	CAT8	1	1	YLR377C(7)
MIG1	CIN5	26	22	YGL253W(7),YEL069C(7),YIL162W(4|7),YJR159W(7),YOL157C(7),YDR528W(7),YDR135C(7),YOL156W(7),YEL052W(7),YDR442W(7),YAL037W(7),YOL117W(7),YJL221C(7),YDR441C(7),YEL070W(7),YEL058W(7),YKL109W(10),YDL246C(7),YJL219W(7),YIL172C(7),YJL216C(7),YPR184W(7)
MIG1	CRZ1	4	2	YBL057C(7),YPR057W(7)
MIG1	CUP9	8	8	YEL070W(7),YDR442W(7),YDL246C(7),YDR441C(7),YJR159W(7),YOL156W(7),YDL149W(7),YLR416C(7)
MIG1	GAL4	4	1	YBR020W(7)
MIG1	GCR1	3	1	YGR215W(7)
MIG1	GZF3	1	0
MIG1	INO4	13	3	YGR099W(10),YIL155C(7),YOL156W(7)
MIG1	MIG2	4	4	YEL070W(7),YBR020W(7),YIL162W(4|7),YEL069C(7)
MIG1	MOT3	4	3	YEL070W(7),YJR159W(7),YBR159W(7)
MIG1	MSN2	20	1	YIL162W(4|7)
MIG1	PHD1	13	10	YEL070W(7),YEL069C(7),YIL172C(7),YJL219W(7),YJR159W(7),YJL221C(7),YOL156W(7),YDR441C(7),YBR159W(7),YDR442W(7)
MIG1	PIP2	4	1	YBR020W(7)
MIG1	RGT1	2	2	YGL253W(7),YJR095W(7)
MIG1	RIM101	11	0
MIG1	RLM1	2	2	YJR159W(7),YDL246C(7)
MIG1	ROX1	13	11	YEL070W(7),YDR442W(7),YCR073C(7),YJL219W(7),YGL234W(7),YJL221C(7),YJR159W(7),YOL156W(7),YDR441C(7),YOL157C(7),YDL246C(7)
MIG1	SFL1	3	3	YIL162W(7),YDR441C(7),YDL246C(7)
MIG1	SIP4	4	3	YMR189W(7),YJR095W(7),YNR047W(7)
MIG1	SKN7	11	4	YGL002W(7),YCR073C(7),YDR528W(7),YOL156W(7)
MIG1	SKO1	14	10	YEL070W(7),YEL069C(7),YIL172C(7),YJL219W(7),YJR159W(7),YJL221C(7),YOL156W(7),YDR441C(7),YOL157C(7),YDL246C(7)
MIG1	SOK2	21	9	YEL069C(7),YLR044C(10),YIL172C(7),YJR159W(7),YJL216C(7),YOL156W(7),YDR441C(7),YOL157C(7),YDL246C(7)
MIG1	XBP1	16	3	YAL012W(7),YDR009W(10),YPL029W(10)
MIG2	ARR1	1	0
MIG2	ASH1	1	1	YDR343C(7)
MIG2	AZF1	1	1	YDL245C(7)
MIG2	CIN5	9	8	YEL070W(7),YJR158W(7),YDR343C(7),YEL069C(7),YIL162W(4|7),YIL115C(7),YMR283C(7),YDL245C(7)
MIG2	CUP9	3	3	YEL070W(7),YJR158W(7),YDL245C(7)
MIG2	FKH1	1	1	YOL023W(7)
MIG2	GAL4	1	1	YBR020W(7)
MIG2	GCR1	1	0
MIG2	GZF3	1	1	YMR098C(10)
MIG2	HAL9	1	0
MIG2	INO4	6	1	YDR343C(7)
MIG2	MOT3	5	3	YEL070W(7),YJR158W(7),YDL245C(7)
MIG2	MSN2	5	3	YDR078C(10),YIL162W(4|7),YDR079W(10)
MIG2	MSS11	1	1	YDR317W(10)
MIG2	PHD1	5	5	YEL070W(7),YJR158W(7),YDR343C(7),YEL069C(7),YDL245C(7)
MIG2	PIP2	4	3	YOL083W(7),YBR020W(7),YML072C(7)
MIG2	RIM101	4	1	YJR158W(7)
MIG2	RLM1	2	2	YJR158W(7),YDL245C(7)
MIG2	ROX1	3	3	YEL070W(7),YJR158W(7),YDL245C(7)
MIG2	RTG1	2	0
MIG2	SFL1	1	1	YIL162W(7)
MIG2	SIP4	2	1	YIL115C(7)
MIG2	SKO1	5	5	YEL070W(7),YJR158W(7),YDR343C(7),YEL069C(7),YDL245C(7)
MIG2	SOK2	6	4	YJR158W(7),YDR343C(7),YEL069C(7),YDL245C(7)
MIG2	XBP1	2	1	YDR317W(10)
MIG2	YAP3	2	0
MIG2	YRR1	4	4	YDL092W(7),YDL094C(7),YER134C(7),YML072C(7)
MIG3	ACE2	4	4	YER189W(7),YFR017C(7),YER190W(7),YBR229C(7)
MIG3	AFT2	4	0
MIG3	ARG80	2	2	YCR019W(7),YCR018C-A(7)
MIG3	CHA4	2	2	YER189W(7),YER190W(7)
MIG3	CIN5	5	4	YEL070W(7),YJR158W(7),YCR019W(7),YDL246C(7)
MIG3	CST6	3	3	YER189W(7),YBR229C(7),YER190W(7)
MIG3	CUP9	3	3	YEL070W(7),YJR158W(7),YDL246C(7)
MIG3	DAL80	2	0
MIG3	GAL4	2	2	YER189W(7),YER190W(7)
MIG3	GAT1	2	0
MIG3	GAT3	1	0
MIG3	GLN3	4	2	YER189W(7),YER190W(7)
MIG3	GZF3	4	0
MIG3	HAC1	2	2	YCR019W(7),YCR018C-A(7)
MIG3	HAP1	2	0
MIG3	HAP4	1	1	YCR018C-A(7)
MIG3	LEU3	2	2	YCR019W(7),YCR018C-A(7)
MIG3	MIG1	3	2	YEL070W(7),YDL246C(7)
MIG3	MIG2	3	2	YEL070W(7),YJR158W(7)
MIG3	MOT3	3	3	YEL070W(7),YJR158W(7),YIL162W(10)
MIG3	MSN4	3	2	YER189W(7),YER190W(7)
MIG3	PDR1	1	1	YFR017C(7)
MIG3	PHD1	6	3	YEL070W(7),YJR158W(7),YCR018C-A(7)
MIG3	PUT3	1	1	YEL070W(7)
MIG3	RGM1	1	0
MIG3	RIM101	5	1	YJR158W(7)
MIG3	RLM1	4	4	YJR158W(7),YCR019W(7),YDL246C(7),YCR018C-A(7)
MIG3	RME1	1	1	YFR017C(7)
MIG3	ROX1	3	3	YEL070W(7),YJR158W(7),YDL246C(7)
MIG3	RPH1	1	0
MIG3	RTG1	2	2	YCR019W(7),YCR018C-A(7)
MIG3	SIP4	4	4	YER189W(7),YCR019W(7),YER190W(7),YCR018C-A(7)
MIG3	SKN7	3	1	YFR017C(7)
MIG3	SOK2	8	3	YJR158W(7),YDL246C(7),YCR018C-A(7)
MIG3	STE12	4	2	YCR019W(7),YCR018C-A(7)
MIG3	SWI4	3	3	YER189W(7),YFR017C(7),YER190W(7)
MIG3	SWI6	2	2	YER189W(7),YER190W(7)
MIG3	XBP1	4	0
MIG3	YAP1	3	1	YFR017C(7)
MIG3	YAP5	2	2	YER189W(7),YER190W(7)
MIG3	YOX1	3	3	YCR019W(7),YFR017C(7),YCR018C-A(7)
MOT3	AFT2	7	2	YLR397C(10),YEL059W(10)
MOT3	ARR1	1	1	YLR397C(10)
MOT3	AZF1	7	3	YIL099W(7),YIR020C(7),YDL245C(7)
MOT3	CIN5	23	16	YEL070W(7),YJR158W(7),YPR192W(4),YKR038C(7),YJR048W(7),YLR035C(7),YOL084W(7),YIL119C(7),YJR159W(7),YDR077W(7),YIR020C(7),YOR315W(7),YDL245C(7),YPL137C(7),YIR021W(10),YJR047C(7)
MOT3	CUP9	9	9	YEL070W(7),YJR158W(7),YHL015W(7),YIL119C(7),YIL099W(7),YJR159W(7),YIR020C(7),YDR077W(7),YDL245C(7)
MOT3	FKH2	5	4	YOR315W(7),YKR042W(7),YKR040C(7),YCR021C(10)
MOT3	GAL4	1	0
MOT3	GCR1	3	1	YIL162W(10)
MOT3	HAL9	3	2	YDR083W(7),YOL084W(7)
MOT3	MET31	3	3	YLR130C(7),YHL015W(7),YGL255W(7)
MOT3	MET4	10	6	YNL037C(7),YKR040C(7),YKR042W(7),YPL137C(7),YHR137W(7),YDR065W(7)
MOT3	MSN1	5	2	YKR038C(7),YHR137W(7)
MOT3	RLM1	6	6	YJR158W(7),YIL119C(7),YJR159W(7),YDR077W(7),YOR315W(7),YDL245C(7)
MOT3	ROX1	17	15	YEL070W(7),YNL037C(7),YJR047C(5|7),YNR044W(7),YDR044W(5|7),YIL099W(7),YJR158W(7),YNL036W(10),YIL119C(7),YJR159W(7),YDR077W(7),YIR020C(7),YOR315W(7),YIR021W(10),YDL245C(7)
MOT3	RTG1	4	2	YHR137W(7),YBR275C(7)
MOT3	SFL1	1	0
MOT3	SKO1	24	20	YEL070W(7),YNL037C(7),YJR158W(7),YMR175W(4),YHR137W(7),YKR042W(7),YPR192W(4),YIL099W(7),YPL223C(4),YHL015W(7),YOL084W(7),YIL119C(7),YJR159W(7),YDR077W(7),YIR020C(7),YOR315W(7),YPL137C(7),YBR013C(7),YIR021W(10),YDL245C(7)
MOT3	YRR1	1	0
MSN1	AZF1	2	1	YIR019C(7)
MSN1	CIN5	35	31	YJR145C(4),YEL046C(4),YBL029W(4),YCL025C(4),YBL042C(4|7),YJL130C(4),YPR035W(7),YJL221C(4),YFL014W(4),YPR132W(7),YKR038C(7),YPL016W(4|7),YLR399C(4),YHL028W(4),YBL029C-A(4),YKL182W(4),YMR015C(4),YNL178W(4),YHL029C(4),YOR119C(7),YPL017C(4),YIL119C(4),YDL022W(4),YJR147W(4),YBL041W(4|7),YNL286W(7),YJL029C(4),YJL219W(4),YEL044W(4),YEL007W(4),YPR034W(7)
MSN1	CUP9	5	2	YHR155W(7),YJR015W(7)
MSN1	GCR1	2	1	YKL120W(7)
MSN1	ROX1	10	3	YIR019C(7),YDL046W(7),YGL135W(7)
MSN2	AFT2	51	6	YLR034C(4),YMR087W(10),YER177W(10),YLR213C(10),YMR058W(7|6),YPL156C(7)
MSN2	ARR1	3	1	YMR086C-A(7)
MSN2	AZF1	19	1	YIL102C(7)
MSN2	CIN5	471	400	YLR328W(4),YFL004W(4),YGR122W(4),YCR068W(4),YNL160W(4),YDR510W(4),YDR170C(4),YOL125W(4),YLR403W(4),YMR145C(4),YBR169C(4),YPR063C(4),YMR038C(4),YKR093W(4),YEL063C(4),YPL111W(4),YAL063C(4),YEL011W(7),YOL119C(4|7),YBL032W(4),YNL241C(4),YIL099W(4),YLR100W(4),YDR040C(4),YBR025C(4),YHR139C(4|7),YOL104C(4|7),YPL189W(4),YNL193W(4),YOL126C(4),YGR254W(4),YOR285W(4),YPR010C(4),YLR297W(4),YPL016W(4|7),YBL027…
MSN2	CRZ1	13	3	YBR244W(7),YMR083W(4),YDR040C(4)
MSN2	GCR1	25	3	YCR012W(7),YDR050C(4),YCL040W(2)
MSN2	HAL9	31	2	YNL289W(7),YNL134C(7)
MSN2	HMS1	13	1	YBR135W(7)
MSN2	MOT3	30	5	YMR202W(4),YIL119C(7),YPR192W(4),YPR072W(7),YGL255W(7)
MSN2	MSN1	51	40	YJR145C(4),YEL046C(4),YBL029W(4),YLR437C(4),YCL025C(4),YLR462W(4),YCL024W(4),YCR024C-A(4),YJL130C(4),YFL016C(4),YJL221C(4),YFL014W(4),YKL201C(4),YFR033C(4),YER037W(4),YPL016W(4|7),YBL041W(4),YLR399C(4),YHL028W(4),YBL029C-A(4),YBL042C(4),YDR525W-A(4),YKL182W(4),YJL029C(4),YHL029C(4),YPL017C(4),YIL119C(4),YOR344C(4),YDL022W(4),YIL118W(4),YCR063W(4),YJR147W(4),YFL021W(4),YMR015C(4),YJL219W(4),YEL044…
MSN2	PDR1	169	116	YBL005W(4),YBR077C(4),YNL144C(4),YDR516C(4),YIR018W(4),YDR510W(4),YDR073W(4),YMR145C(4),YGR279C(4),YNL289W(4),YDR297W(4),YDR010C(4),YLL027W(4),YBR078W(4),YKL008C(4),YER019C-A(4),YOR348C(4),YDR486C(4),YPL265W(4),YDR406W(4),YIL119C(4),YOR246C(4),YNL241C(4),YAL061W(4|7),YMR199W(4),YIL099W(4),YIL056W(4),YLR100W(4),YDR040C(4),YBR083W(4),YMR318C(4),YLR108C(4),YEL044W(4),YDR011W(4),YGR161C(4),YJR145C(4)…
MSN2	RAP1	499	168	YBR077C(4),YNL278W(4),YNL190W(4),YNL144C(4),YGR214W(4),YMR135C(7),YHR097C(4),YMR291W(4|7),YLR467W(4),YCR068W(4),YMR251W-A(7),YIL053W(4),YER091C(4|7),YJL212C(4),YFL014W(7),YCL030C(4),YLR403W(4),YGR108W(4),YCR098C(4),YGR279C(4),YLR023C(4),YBR078W(4),YCR069W(4),YOL052C(4),YKR093W(4),YLR401C(4),YFR034C(4),YDL047W(4),YIL122W(7),YOL119C(4|7),YNL241C(4),YER073W(4),YMR199W(4),YBL043W(4),YOL060C(4),YGR032…
MSN2	RTG1	35	16	YOL159C(10),YGL062W(4),YLR053C(10),YMR178W(10),YCR005C(4),YMR019W(10),YDR084C(10),YEL071W(4),YBR167C(10),YMR227C(10),YLR277C(10),YBR168W(10),YGR072W(10),YKL086W(7),YEL010W(10),YCR096C(10)
MSN2	SFL1	10	1	YIL162W(7)
MSN2	SKO1	316	272	YNL133C(4),YLR328W(4),YCR027C(4),YNL144C(4),YMR319C(4),YDR536W(4),YLR327C(4),YBR066C(4),YLR467W(4),YOR032C(4),YGR122W(4),YMR039C(4),YIL053W(4),YIR018W(4),YHL028W(4),YDR510W(4),YDR089W(4),YDR073W(4),YMR173W-A(7),YMR266W(4),YDL182W(4),YJR147W(4),YPL082C(4),YLR154C(4),YMR145C(4),YKR027W(4),YJL115W(4|7),YPL015C(4),YDL214C(4),YMR136W(4),YPR063C(4),YFL022C(4),YDR043C(4),YKR093W(4),YLR401C(4),YDR525W-A(…
MSN2	STE12	834	21	YBR066C(3),YBR135W(7),YOL104C(7),YBR072W(7),YPL017C(7),YER091C(7),YHR156C(7),YGR248W(7),YJL116C(3),YEL011W(3),YCR012W(7),YMR173W(3),YLL052C(4),YFL014W(7),YOR344C(7),YIL119C(3|7),YOL155C(7),YLR164W(7),YPL061W(7),YPL156C(7),YHR071W(7)
MSN2	TEC1	286	10	YOL104C(7),YER150W(7),YOR178C(3),YER177W(10),YLL052C(4),YIL119C(3|7),YMR251W-A(7),YPL016W(7),YEL011W(3),YMR173W(7)
MSN4	ACE2	19	8	YHR091C(7),YPL283C(7),YER190W(7),YLR438C-A(7),YNL078W(7),YER189W(7),YJL159W(7),YLR439W(7)
MSN4	AFT2	18	2	YMR087W(10),YMR086C-A(10)
MSN4	ARG81	8	2	YDR372C(7),YBR086C(7)
MSN4	ARR1	4	1	YPR201W(7)
MSN4	AZF1	4	0
MSN4	CHA4	7	6	YMR119W-A(7),YCL065W(7),YER190W(7),YDR145W(10),YER189W(7),YMR119W(7)
MSN4	CIN5	72	50	YML116W(4),YER188C-A(10),YNL160W(4),YHR033W(4),YHR022C(4),YIL162W(4|7),YOL052C-A(4),YBR071W(7),YJR048W(4),YML132W(7),YKR080W(4),YPR124W(7),YJL221C(4),YGR088W(4),YER103W(4|7),YDL182W(4),YDR072C(7),YDR170C(7),YIL176C(7),YKR066C(4),YJR094C(7),YPR065W(4),YKR067W(4),YML115C(10),YAL005C(4),YEL052W(7),YDR073W(7),YKL085W(4),YAL063C(4),YOR119C(7),YBR072W(4|7),YGR031W(7),YCR021C(4),YIL116W(7),YPL171C(4),YH…
MSN4	CRZ1	6	3	YPR201W(7),YBL109W(7),YLR162W(7)
MSN4	DAL80	19	2	YMR087W(10),YMR086C-A(10)
MSN4	GAL4	31	25	YCL065W(7),YLL067C(7),YKL225W(7),YJL225C(7),YER189W(7),YML132W(7),YLR466W(7),YGR296W(7),YHR091C(7),YPL283C(7),YNL338W(7),YBL109W(7),YDR544C(7),YDR545W(7),YPR201W(7),YER190W(7),YNL337W(7),YIL177C(7),YHR079C(7),YLR461W(7),YNL336W(7),YPR203W(7),YDR010C(10),YPR202W(7),YLR162W(7)
MSN4	GAT3	32	29	YCL065W(7),YER188C-A(10),YLL067C(7),YKL225W(7),YJL225C(7),YPR102C(7),YLR463C(7),YML132W(7),YLR464W(7),YGR296W(7),YHR091C(7),YPL283C(7),YNL338W(7),YBL109W(7),YDR544C(7),YDR545W(7),YLR462W(7),YBL108W(7),YPR201W(7),YLR467W(7),YNL337W(7),YIL177C(7),YLR466W(7),YLR461W(7),YNL336W(7),YPR203W(7),YFR031C-A(7),YGR295C(7),YPR202W(7)
MSN4	HAL9	15	4	YNL134C(7),YNL337W(7),YGR071C(7),YOR235W(7)
MSN4	HAP1	24	5	YML028W(10),YGR088W(7),YML007W(10),YLR108C(10),YOR018W(10)
MSN4	HAP4	28	20	YCL065W(7),YPL283C(7),YLR463C(7),YLL067C(7),YJL225C(7),YGR295C(7),YLR467W(7),YNL338W(7),YLL027W(7),YBL109W(7),YDR544C(7),YJR048W(4),YDR545W(7),YNL337W(7),YIL177C(7),YLR465C(7),YLR466W(7),YHR091C(7),YDR372C(7),YGR296W(7)
MSN4	LEU3	9	3	YPR201W(7),YPL198W(7),YOR236W(7)
MSN4	MOT3	11	3	YPL223C(4),YMR175W(4),YPR192W(4)
MSN4	MSN1	6	4	YER037W(4),YJL221C(4),YOR119C(7),YJL219W(4)
MSN4	MSN2	153	108	YML116W(4),YKR067W(2|4),YNL160W(4),YLR162W(4),YLR053C(10),YDR102C(4),YFR031C-A(4),YGR142W(5|4),YDR484W(10),YMR227C(10),YMR315W(5|4),YNL134C(4|7),YNL002C(4),YAL063C(4),YDR406W(4),YAL005C(4),YGR072W(10),YNL241C(3|2),YDL020C(2),YDL182W(5|4),YBR168W(10),YDR011W(4),YGR089W(10),YJR118C(3),YMR173W-A(4),YLR109W(5|4),YKR054C(10),YGR032W(5),YER037W(5|4),YHR139C(4),YJL219W(4),YPR065W(4),YNL007C(5),YPL123C(4…
MSN4	RAP1	91	52	YCL065W(7),YHR033W(7),YLR463C(7),YLL067C(7),YKL225W(7),YJL225C(7),YPR103W(7),YPR102C(7),YEL073C(4|7),YER189W(7),YGR032W(7),YMR251W-A(7),YGR089W(10),YDR544C(7),YGR296W(7),YHR091C(7),YPL283C(7),YLL026W(7),YPL198W(7),YJR094C(7),YNL338W(7),YBL109W(7),YNL078W(7),YGL159W(7),YDR545W(7),YNR075W(4),YLR465C(7),YLR462W(7),YBL108W(7),YER102W(7),YPR201W(7),YLR467W(7),YGR031W(7),YHR032W(7),YGR253C(7),YHL038C(7…
MSN4	RFX1	18	8	YLR108C(10),YMR178W(10),YMR087W(10),YDR084C(10),YER013W(10),YGR271W(10),YDR372C(7),YER021W(7)
MSN4	RGM1	21	15	YHR091C(7),YPR201W(7),YER188C-A(10),YLL067C(7),YKL225W(7),YJL225C(7),YGR295C(7),YNL338W(7),YPL283C(7),YBL109W(7),YDR544C(7),YNL337W(7),YIL177C(7),YLR466W(7),YLR461W(7)
MSN4	RLM1	18	13	YDR073W(7),YCL065W(7),YLR463C(7),YNL160W(4),YDR072C(7),YLR467W(7),YLR465C(7),YGL159W(7),YDR085C(7),YJL159W(7),YDR372C(7),YLR466W(7),YML100W(4)
MSN4	ROX1	23	9	YHR091C(7),YJR094C(7),YOR236W(7),YOR235W(7),YLR467W(7),YLL027W(7),YDR372C(7),YNL134C(7),YDR179W-A(7)
MSN4	RTG1	27	18	YOL159C(10),YDR084C(10),YLR053C(10),YMR178W(10),YMR019W(10),YHR156C(10),YER013W(10),YMR228W(10),YBR167C(10),YBR168W(10),YLR277C(10),YNL001W(10),YMR227C(10),YGR072W(10),YDL192W(10),YEL010W(10),YCR096C(10),YDR042C(10)
MSN4	SFL1	3	1	YIL162W(7)
MSN4	SKO1	50	36	YHR087W(4),YHR022C(4),YPR103W(7),YPR102C(7),YOL052C-A(4),YML132W(7),YJL221C(4),YGR088W(4|7),YDL182W(4),YDR072C(7),YHR139C(4),YJL219W(4),YLR109W(4|7),YJR094C(7),YPR065W(4),YPL223C(4),YDR073W(7),YDR406W(4),YMR251W-A(4),YLR467W(7),YHR033W(4|7),YCR021C(4),YAL005C(4),YDR085C(7),YDR074W(4|7),YLR461W(7),YMR173W(4),YNL336W(7),YMR175W(4),YIL116W(7),YGR295C(7),YML131W(4|7),YDR011W(4),YPR192W(4),YLL026W(7),…
MSN4	WAR1	1	0
MSN4	YAP1	80	49	YML116W(4),YLL026W(4),YNL160W(4),YHR022C(4),YOR173W(4),YOL052C-A(4),YER103W(4|7),YJR048W(4),YML132W(7),YKR080W(4),YMR173W-A(4),YLR439W(7),YGR142W(4),YJL221C(4),YDL182W(4),YBR244W(4),YKR066C(4),YHR008C(4),YPR065W(4),YKR067W(4),YGR209C(4),YOR227W(4),YNR075W(4),YMR315W(4),YNL134C(4|7),YPR201W(7),YDR084C(10),YCR021C(4),YML008C(4),YAL005C(4),YKR052C(4),YLR438C-A(7),YPL171C(4),YHR087W(4|7),YOR226C(4),Y…
MSS11	AFT2	3	2	YGL055W(7),YCR107W(10)
MSS11	ARR1	2	1	YCR107W(10)
MSS11	FKH2	9	5	YBL078C(10),YPL024W(7),YGR103W(10),YEL039C(10),YOR173W(10)
MSS11	GAL4	3	1	YGR103W(10)
MSS11	ROX1	8	7	YMR103C(10),YCR105W(10),YKL008C(7),YCR107W(10),YOL078W(10),YOL080C(10),YOL077W-A(10)
MSS11	TYE7	1	0
NDT80	ARG81	1	1	YDR084C(7)
NDT80	BAS1	1	1	YDR084C(7)
NDT80	DAL80	1	0
NDT80	FKH2	2	1	YMR258C(10)
NDT80	GAL4	2	2	YDL036C(10),YDL034W(10)
NDT80	GZF3	2	1	YGR166W(10)
NDT80	HAL9	2	1	YDR084C(7)
NDT80	HAP4	2	1	YGR166W(10)
NDT80	MCM1	3	1	YOR313C(1)
NDT80	PHD1	3	0
NDT80	PPR1	2	0
NDT80	RLM1	1	0
NDT80	RTG1	1	0
NDT80	SIP4	1	0
NDT80	SKN7	4	1	YOL050C(7)
NDT80	STB5	1	1	YDR084C(7)
NDT80	TYE7	1	1	YMR267W(10)
NDT80	YAP1	7	2	YJL203W(10),YJL204C(10)
NDT80	YOX1	4	1	YDR084C(7)
NRG1	ACE2	18	13	YLR397C(7),YMR134W(7),YMR135W-A(7),YBR157C(7),YOR138C(7),YJL078C(7),YOR140W(7),YJR144W(7),YHR194W(7),YOR314W(7),YJL148W(7),YFR017C(7),YGL228W(7)
NRG1	AFT1	30	21	YPR026W(7),YPL253C(7),YPL034W(7),YHR156C(7),YDR473C(7),YNR060W(7),YHR157W(7),YBR039W(7),YAL017W(7),YHR138C(7),YMR319C(7),YGR218W(7),YCR105W(10),YDR042C(7),YER146W(10),YMR056C(7),YPL036W(7),YPL251W(7),YJL194W(10),YAL018C(7),YKL220C(7)
NRG1	AFT2	31	7	YBR296C(10),YPL034W(7),YDR473C(7),YOR226C(7),YCR107W(10),YER146W(10),YLL011W(10)
NRG1	ARG80	9	5	YDR433W(7),YGR271W(7),YDR042C(7),YKL077W(7),YDR434W(7)
NRG1	ARO80	14	13	YFL060C(7),YPL253C(7),YEL040W(7),YHR156C(7),YHR157W(7),YBL029W(7),YHR138C(7),YEL062W(7),YPR026W(7),YIL003W(7),YFL059W(7),YJL148W(7),YPL251W(7)
NRG1	ARR1	6	5	YAL018C(7),YDR052C(7),YCR107W(10),YAL017W(7),YMR135W-A(7)
NRG1	ASH1	25	15	YDR343C(7),YGR248W(7),YOR178C(7),YER045C(7),YER143W(7),YPL025C(10),YIL099W(7),YCR107W(10),YJL220W(7),YMR056C(7),YIL100W(7),YOL157C(7),YBL030C(7),YJL194W(10),YJL196C(7)
NRG1	AZF1	16	14	YPR013C(7),YJL148W(7),YHL041W(7),YBL029W(7),YMR319C(7),YEL062W(7),YIL099W(7),YDR042C(7),YIR020C(7),YOL156W(7),YHL042W(7),YBL030C(7),YDR259C(7),YDL245C(7)
NRG1	BAS1	19	11	YFL060C(7),YLR397C(7),YPL253C(7),YKL177W(7),YBL029W(7),YIL003W(7),YEL062W(7),YKL179C(7),YFL059W(7),YOR273C(7),YPL251W(7)
NRG1	CAT8	4	0
NRG1	CIN5	130	79	YAL064C-A(7),YEL040W(7),YEL069C(7),YHL041W(7),YNR060W(7),YDR041W(7),YOR029W(7),YIL118W(7),YJL196C(7),YIL119C(7),YDR441C(7),YJR159W(7),YJL219W(7),YBL044W(7),YLL011W(10),YOR049C(7),YOL157C(7),YBL030C(7),YER044C(7),YJR158W(7),YAL064W(7),YDR343C(7),YJL078C(7),YJR094C(7),YOR178C(7),YHR048W(7),YKL044W(7),YAR071W(7),YEL062W(7),YMR135C(7),YDR042C(7),YKL045W(7),YOL156W(7),YMR145C(7),YDL246C(7),YJR157W(7),…
NRG1	CRZ1	7	4	YDR040C(4|7),YOR101W(7),YPL034W(7),YPL036W(7)
NRG1	CUP9	36	34	YKL045W(7),YEL040W(7),YMR016C(7),YIL119C(7),YIL099W(7),YIL100W(7),YBL044W(7),YOR049C(7),YBL030C(7),YJR158W(7),YDR076W(7),YGR248W(7),YOR178C(7),YDR042C(7),YIR020C(7),YOL156W(7),YEL041W(7),YDL246C(7),YJR157W(7),YOR314W(7),YOR032C(7),YBL029W(7),YDR077W(7),YGR271W(7),YDR259C(7),YJR159W(7),YEL070W(7),YPR013C(7),YMR135W-A(7),YDR442W(7),YEL071W(7),YDR441C(7),YKL162C-A(7),YDL245C(7)
NRG1	DAL81	29	9	YLR397C(7),YEL040W(7),YBR019C(7),YBL029W(7),YLR267W(10),YMR084W(7),YHR011W(7),YKL077W(7),YMR056C(7)
NRG1	FZF1	20	19	YKL221W(7),YJR144W(7),YPL034W(7),YHR156C(7),YEL062W(7),YDR473C(7),YOR138C(7),YPL036W(7),YOR140W(7),YAL017W(7),YIL003W(7),YIL002W-A(10),YDR042C(7),YHR138C(7),YGR271W(7),YOR273C(7),YJL148W(7),YAL018C(7),YAL022C(7)
NRG1	GAL4	15	11	YLR397C(7),YPL034W(7),YDR010C(10),YBR018C(7),YBL029W(7),YJR144W(7),YBR019C(7),YPL036W(7),YMR135W-A(7),YBR020W(7),YDR011W(10)
NRG1	GAT1	15	5	YIL101C(7),YGL001C(10),YCR018C-A(10),YCR019W(10),YMR258C(10)
NRG1	GLN3	20	14	YDR040C(4|7),YJL148W(7),YMR017W(7),YKL179C(7),YGL001C(10),YCR019W(10),YKR102W(7),YOR101W(7),YIL119C(7),YDR077W(7),YJL022W(7),YOR315W(7),YCR018C-A(10),YHR194W(7)
NRG1	GZF3	7	5	YCR019W(10),YCR105W(10),YCR018C-A(10),YCR107W(10),YGL001C(10)
NRG1	HAC1	2	0
NRG1	HAL9	11	7	YGR218W(7),YOR032C(7),YBL029W(7),YDR042C(7),YGR271W(7),YBL030C(7),YER001W(7)
NRG1	HAP1	19	10	YLR112W(10),YER048C(10),YMR070W(10),YNL231C(7),YNR060W(7),YGL001C(10),YGR035C(10),YMR251W-A(10),YER146W(10),YER145C(10)
NRG1	HMS1	7	3	YDR042C(7),YDR259C(7),YKL044W(7)
NRG1	INO4	44	17	YHR033W(7),YML131W(10),YPL056C(10),YEL040W(7),YMR135W-A(7),YIL002W-A(10),YOR153W(10),YBL043W(10),YHR157W(7),YPR013C(7),YDR132C(10),YMR084W(7),YEL041W(7),YDR343C(7),YOL156W(7),YPL231W(7),YGR052W(10)
NRG1	LEU3	13	7	YBR157C(7),YNL231C(7),YOR140W(7),YDR077W(7),YPL036W(7),YDR042C(7),YJL148W(7)
NRG1	MAC1	11	7	YPL253C(7),YAR042W(7),YMR319C(7),YAL022C(7),YJL148W(7),YHR194W(7),YPL251W(7)
NRG1	MCM1	30	11	YDL090C(10),YLR262C(7),YEL040W(7),YGR143W(7),YDL089W(10),YDR042C(7),YAL022C(7),YOR315W(7),YJL148W(7),YJL196C(7),YER044C(7)
NRG1	MET31	9	6	YHR156C(7),YHR157W(7),YBL029W(7),YDR042C(7),YBR020W(7),YHR194W(7)
NRG1	MIG1	15	14	YEL070W(7),YEL069C(7),YIL172C(7),YKL109W(10),YDR442W(7),YJL219W(7),YJL221C(7),YJR159W(7),YJL216C(7),YOL156W(7),YDR441C(7),YBR020W(7),YDL246C(7),YOL157C(7)
NRG1	MIG2	6	6	YEL070W(7),YJR158W(7),YEL069C(7),YDR343C(7),YBR020W(7),YDL245C(7)
NRG1	MIG3	6	4	YEL070W(7),YDL246C(7),YJR158W(7),YFR017C(7)
NRG1	MOT3	14	11	YEL070W(7),YJR158W(7),YJL022W(7),YIL119C(7),YIL099W(7),YJR159W(7),YIR020C(7),YOL085C(10),YOR315W(7),YDR077W(7),YDL245C(7)
NRG1	MSN1	10	2	YBR020W(7),YBR019C(7)
NRG1	MSN2	125	8	YHR156C(7),YGR248W(7),YMR135C(7),YJR094C(7),YHR138C(7),YIL119C(7),YFR017C(7),YDR040C(4)
NRG1	MSN4	22	4	YHR033W(7),YHR032W(7),YJR094C(7),YDR010C(10)
NRG1	MSS11	4	3	YPL025C(10),YCR105W(10),YCR107W(10)
NRG1	NDT80	1	1	YMR258C(10)
NRG1	PDC2	1	1	YDR042C(7)
NRG1	PDR1	62	21	YBR157C(7),YPL253C(7),YDR076W(7),YJR144W(7),YNL231C(7),YOR138C(7),YIL019W(7),YBR039W(7),YOR140W(7),YIL003W(7),YER143W(7),YHR194W(7),YIL172C(7),YDR042C(7),YAL022C(7),YOR049C(7),YOL157C(7),YFR017C(7),YPL251W(7),YDR259C(7),YDR040C(4)
NRG1	PHD1	98	48	YEL040W(7),YDR343C(7),YAR042W(7),YMR135C(7),YOR029W(7),YIL118W(7),YIL119C(7),YIL099W(7),YIL100W(7),YOR226C(7),YAL064W(7),YJR158W(7),YBL030C(7),YOR179C(7),YEL069C(7),YGR248W(7),YJR094C(7),YJL220W(7),YEL041W(7),YIR020C(7),YOL156W(7),YER011W(7),YDR442W(7),YJR157W(7),YMR136W(7),YBR157C(7),YMR017W(7),YBL029W(7),YMR319C(7),YJL221C(7),YKR102W(7),YGR249W(7),YMR016C(7),YMR195W(7),YER045C(7),YJR159W(7),YEL…
NRG1	PHO4	31	9	YML122C(10),YPL253C(7),YLR397C(7),YER018C(7),YKR102W(7),YHR032W(7),YEL020W-A(10),YOL161C(7),YPL251W(7)
NRG1	PIP2	27	6	YPR013C(7),YBR019C(7),YIL101C(7),YIL100W(7),YBR020W(7),YJL148W(7)
NRG1	PUT3	14	7	YEL070W(7),YER145C(10),YCR107W(10),YER146W(10),YLL011W(10),YOR315W(7),YOL158C(10)
NRG1	RGT1	6	0
NRG1	RIM101	41	17	YDR133C(7),YJR158W(7),YAL064C-A(7),YLR121C(10),YDR473C(7),YGL001C(10),YNR060W(7),YLR413W(10),YAL063C(10),YMR319C(7),YMR258C(10),YCR107W(10),YMR136W(7),YLL011W(10),YCR018C-A(10),YCR019W(10),YNL087W(10)
NRG1	RLM1	32	26	YEL040W(7),YHL041W(7),YIL119C(7),YJR159W(7),YFL055W(7),YJR158W(7),YDR076W(7),YEL041W(7),YDR042C(7),YHR194W(7),YJR157W(7),YBR157C(7),YGR218W(7),YOR314W(7),YKR102W(7),YDR077W(7),YGR249W(7),YJL148W(7),YDL246C(7),YER001W(7),YKL179C(7),YOR315W(7),YOL161C(7),YHL042W(7),YDL245C(7),YLR210W(7)
NRG1	RME1	8	7	YHR156C(7),YOR138C(7),YOR140W(7),YDR042C(7),YOL156W(7),YJL148W(7),YFR017C(7)
NRG1	ROX1	54	47	YKL045W(7),YEL040W(7),YMR135C(7),YER045C(7),YIL119C(7),YDR441C(7),YIL100W(7),YIL056W(10),YOL157C(7),YBL030C(7),YJR158W(7),YDR076W(7),YJR094C(7),YOR178C(7),YJL220W(7),YHR194W(7),YDR042C(7),YIR020C(7),YCR105W(10),YOL156W(7),YDR442W(7),YJR157W(7),YMR136W(7),YMR017W(7),YOR314W(7),YOR032C(7),YMR016C(7),YBL029W(7),YMR319C(7),YHR048W(7),YJL221C(7),YCR107W(10),YPL230W(7),YJL148W(7),YDR259C(7),YJR159W(7),…
NRG1	RPH1	7	4	YDR473C(7),YAR042W(7),YCR105W(10),YCR107W(10)
NRG1	RTG1	16	4	YDR473C(7),YLR397C(7),YIL003W(7),YGR271W(7)
NRG1	SFP1	19	17	YPL253C(7),YPL034W(7),YDR473C(7),YOR138C(7),YOR032C(7),YKL177W(7),YKR101W(7),YKR102W(7),YJR144W(7),YKL179C(7),YIL003W(7),YPL036W(7),YOR315W(7),YOR273C(7),YJL148W(7),YFR017C(7),YAL022C(7)
NRG1	SIP4	6	2	YOL161C(7),YHL042W(7)
NRG1	SKN7	95	47	YLR397C(7),YMR136W(7),YMR135C(7),YLR112W(10),YOR029W(7),YIL118W(7),YIL101C(7),YIL119C(7),YIL099W(7),YIL100W(7),YBL030C(7),YER010C(7),YGR248W(7),YOR138C(7),YMR017W(7),YIR020C(7),YGR050C(7),YOL156W(7),YER011W(7),YCR018C-A(10),YMR016C(7),YGL228W(7),YBR157C(7),YMR134W(7),YOR314W(7),YOR032C(7),YBL029W(7),YMR319C(7),YDR077W(7),YHR138C(7),YGR249W(7),YMR195W(7),YJL148W(7),YFR017C(7),YKL045W(7),YPR013C(7)…
NRG1	SKO1	91	55	YMR323W(7),YEL040W(7),YEL069C(7),YHR033W(7),YHL041W(7),YNR060W(7),YDR041W(7),YIL118W(7),YIL101C(7),YIL119C(7),YIL099W(7),YJR159W(7),YOL157C(7),YAL064W(7),YMR145C(7),YJR158W(7),YDR343C(7),YJR094C(7),YOR178C(7),YHR048W(7),YKL044W(7),YMR136W(7),YGR050C(7),YOL156W(7),YDL246C(7),YMR135C(7),YIR020C(7),YDR040C(4|7),YBR157C(7),YGL157W(10),YDR536W(7),YMR017W(7),YOR032C(7),YMR016C(7),YBL029W(7),YKR102W(7),…
NRG1	SOK2	143	73	YMR323W(7),YAL064C-A(7),YEL040W(7),YEL069C(7),YAR042W(7),YER045C(7),YPL025C(10),YIL119C(7),YDR441C(7),YFL055W(7),YER146W(10),YPL024W(10),YOL157C(7),YBL030C(7),YER044C(7),YDR076W(7),YJR158W(7),YDR343C(7),YGR248W(7),YOR138C(7),YJR094C(7),YOR178C(7),YJL220W(7),YKL044W(7),YNL065W(7),YEL041W(7),YKL045W(7),YKR075C(10),YOL156W(7),YEL020W-A(10),YER011W(7),YBL044W(7),YMR145C(7),YDL246C(7),YJR157W(7),YIR02…
NRG1	STP1	21	11	YGR218W(7),YLR262C(7),YHR156C(7),YEL062W(7),YDR473C(7),YHR157W(7),YIL003W(7),YIL002W-A(10),YDR042C(7),YBR018C(7),YJL148W(7)
NRG1	SWI4	65	39	YEL040W(7),YMR135C(7),YGL012W(10),YJL196C(7),YIL101C(7),YDR441C(7),YBL030C(7),YKL221W(7),YER010C(7),YGR248W(7),YOR138C(7),YOR178C(7),YKL044W(7),YEL041W(7),YIR020C(7),YGR050C(7),YOL156W(7),YER011W(7),YDR442W(7),YMR016C(7),YMR136W(7),YDR132C(10),YBL029C-A(10),YMR017W(7),YNL231C(7),YOR314W(7),YDR077W(7),YGR249W(7),YMR195W(7),YJL148W(7),YFR017C(7),YKL045W(7),YPR013C(7),YMR135W-A(7),YKL109W(10),YER001…
NRG1	SWI5	23	18	YAL018C(7),YBR157C(7),YAL022C(7),YMR135W-A(7),YJL078C(7),YOR138C(7),YMR134W(7),YOR140W(7),YAL017W(7),YHR138C(7),YJR144W(7),YMR136W(7),YLR012C(7),YLR013W(7),YGL228W(7),YFR017C(7),YKL045W(7),YLR210W(7)
NRG1	SWI6	16	12	YKL221W(7),YEL040W(7),YHR156C(7),YNL231C(7),YOR314W(7),YMR135C(7),YKR102W(7),YMR136W(7),YMR016C(7),YOL161C(7),YER001W(7),YJL196C(7)
NRG1	UME6	18	12	YML122C(10),YIR013C(7),YPL034W(7),YFR017C(7),YJR095W(10),YHR138C(7),YOR101W(7),YLR012C(7),YIR014W(7),YLR013W(7),YML121W(10),YMR195W(7)
NRG1	XBP1	36	10	YBL043W(10),YOR153W(10),YHR138C(7),YCR105W(10),YCR107W(10),YER146W(10),YGR271W(7),YOR315W(7),YGR035C(10),YNL087W(10)
NRG1	YAP1	63	16	YKL221W(7),YER044C(7),YGR248W(7),YNL231C(7),YOR314W(7),YKL220C(7),YCR019W(10),YHR048W(7),YNR070W(4),YOR226C(7),YOL156W(7),YOR315W(7),YCR018C-A(10),YFR017C(7),YDR259C(7),YDR040C(4)
NRG1	YAP6	143	83	YIR013C(7),YEL040W(7),YAR042W(7),YMR135C(7),YJR095W(10),YBR039W(7),YOR029W(7),YIL118W(7),YER145C(10),YNL217W(10),YCR105W(10),YIL099W(7),YIL100W(7),YER146W(10),YBL044W(7),YOR049C(7),YOL157C(7),YBL030C(7),YAL022C(7),YER044C(7),YJR158W(7),YOR179C(7),YDR076W(7),YGR248W(7),YJR094C(7),YOR178C(7),YHR048W(7),YKL044W(7),YJL220W(7),YIL172C(7),YEL041W(7),YKL045W(7),YMR016C(7),YOL156W(7),YDR044W(10),YER011W(…
OAF1	ARG80	5	3	YGR188C(7),YDR048C(7),YPL177C(7)
OAF1	CAT8	17	17	YJR094W-A(2),YDR535C(2),YPL063W(2),YBR230C(2),YJR147W(2),YKR039W(2),YBR051W(2),YPR034W(2),YLR255C(2),YMR194C-A(2),YMR303C(2),YPL231W(2),YLR377C(2),YPR016C(2),YDR214W(2),YAL054C(2),YPR036W(2)
OAF1	GAL4	22	2	YBR020W(7),YBR019C(7)
OAF1	MBP1	43	4	YKL096W-A(7),YGR188C(7),YGR109C(7),YNL299W(7)
OAF1	MET32	87	35	YGL235W(7),YPL017C(7),YGR188C(7),YBR019C(7),YBR214W(7),YAL036C(7),YBR127C(7),YLR375W(7),YLR089C(7),YDR256C(7),YOL083W(7),YPL016W(7),YDR072C(7),YOL111C(7),YML072C(7),YER015W(7),YLR174W(7),YGL237C(7),YGR161C(7),YAL035W(7),YLR090W(7),YBR151W(7),YGL201C(7),YPL177C(7),YCL025C(7),YAL034W-A(7),YGL143C(7),YAL016W(7),YDR208W(7),YLR373C(7),YCR081W(7),YHR117W(7),YBR020W(7),YBR150C(7),YDR207C(7)
OAF1	MIG1	7	1	YBR020W(7)
OAF1	MIG2	4	3	YOL083W(7),YBR020W(7),YML072C(7)
OAF1	PDR3	21	2	YOL083W(7),YDR072C(7)
OAF1	PIP2	105	103	YKL172W(2),YHR143W-A(2),YDL171C(2),YAL036C(7),YHR149C(2),YDR296W(2),YHL028W(2),YML072C(7),YMR017W(2),YJL153C(2),YLR284C(2),YIL120W(2|7),YJR020W(2),YMR145C(2),YMR135W-A(2),YNL204C(2),YGL143C(7),YBR296C(2),YEL011W(2|7),YLR152C(2),YDR208W(7),YPR034W(2),YGL155W(2),YDR076W(2),YDR207C(7),YGR188C(7),YPL136W(2),YLR174W(7),YIR018W(2),YER014W(2),YKL187C(2),YOL101C(2),YNL299W(7),YLR401C(2),YDR244W(2),YKL110…
OAF1	PPR1	4	2	YGR188C(7),YDR048C(7)
OAF1	STP2	7	4	YCL025C(7),YLR375W(7),YBR020W(7),YDR048C(7)
OAF1	THI2	5	0
OAF1	YRR1	2	2	YGR188C(7),YML072C(7)
OPI1	INO4	3	3	YKL182W(7),YDR497C(8|7),YPL231W(7)
PDC2	ABF1	4	3	YGR144W(7),YLR046C(7),YDR463W(7)
PDC2	AFT1	1	1	YDR042C(7)
PDC2	ARR1	2	2	YLR022C(7),YDR317W(7)
PDC2	AZF1	1	1	YDR042C(7)
PDC2	CAD1	1	0
PDC2	CIN5	4	3	YGR144W(7),YDR042C(7),YBR092C(7)
PDC2	DAL80	1	1	YDR042C(7)
PDC2	DAL81	1	0
PDC2	FKH2	2	1	YBR092C(7)
PDC2	GAT1	2	0
PDC2	GLN3	1	1	YLL025W(7)
PDC2	HAL9	2	2	YDR042C(7),YDR317W(7)
PDC2	HMS1	1	1	YDR042C(7)
PDC2	LEU3	3	3	YLR134W(7),YDR042C(7),YOL055C(7)
PDC2	MET31	1	1	YDR042C(7)
PDC2	MET4	1	1	YLL025W(7)
PDC2	MIG2	1	0
PDC2	MSN2	3	0
PDC2	MSN4	1	0
PDC2	MSS11	1	0
PDC2	ROX1	1	1	YDR042C(7)
PDC2	RTG1	1	0
PDC2	SIP4	1	1	YDR317W(7)
PDC2	STP1	1	1	YDR042C(7)
PDC2	SUM1	1	1	YDR042C(7)
PDC2	TYE7	1	1	YDR042C(7)
PDC2	XBP1	1	0
PDC2	YAP6	2	1	YDR042C(7)
PDC2	YOX1	2	2	YLR022C(7),YDR042C(7)
PDR1	ACE2	31	15	YHR091C(7),YPL283C(7),YJR044C(7),YBR157C(7),YHR193C(7),YHR194W(7),YBR158W(7),YOR140W(7),YDR011W(7),YJR144W(7),YBR057C(7),YDR010C(7),YOR138C(7),YFR017C(7),YHR142W(7)
PDR1	AFT1	29	14	YCL065W(7),YLL001W(7),YPL253C(7),YPL018W(7),YLR060W(7),YBR040W(7),YPL019C(7),YBR039W(7),YPL249C-A(7),YDR042C(7),YDR471W(7),YLR113W(10),YPL251W(7),YER145C(4)
PDR1	AFT2	24	2	YCR105W(7),YDL115C(7)
PDR1	ARG81	14	8	YLL001W(7),YHR193C(7),YDL001W(7),YDR282C(7),YDR042C(7),YFL034C-A(7),YHR194W(7),YML098W(7)
PDR1	ARR1	3	3	YPR201W(7),YJR044C(7),YBR040W(7)
PDR1	ASH1	16	5	YLR360W(10),YOL157C(7),YOR153W(7),YGR035C(7),YER143W(7)
PDR1	BAS1	18	14	YCL065W(7),YPL253C(7),YPL018W(7),YLR060W(7),YDL001W(7),YPL019C(7),YGL116W(7),YNL010W(7),YIL003W(7),YOR269W(7),YOR268C(7),YER074W(7),YPL251W(7),YEL046C(7)
PDR1	CRZ1	12	11	YCR104W(7),YPR201W(7),YDR543C(7),YDL001W(7),YHR202W(7),YDR342C(7),YBL109W(7),YCR105W(7),YFL034C-A(7),YDR040C(4),YLR162W(7)
PDR1	DAL80	17	1	YDR042C(7)
PDR1	FHL1	119	51	YDR406W(7),YPL144W(7),YOL121C(7),YGL103W(7),YLR060W(7),YHL015W(7),YDR471W(7),YMR251W-A(7),YIL056W(7),YKL096W-A(7),YHR142W(7),YAL022C(7),YPL143W(7),YER074W(7),YIL133C(7),YJL042W(7),YBR158W(7),YDL082W(7),YER073W(7),YGL177W(7),YGR254W(7),YEL054C(7),YFL034C-A(7),YJL043W(7),YER117W(7),YDL060W(7),YBR157C(7),YNL231C(7),YIL019W(7),YAL061W(7),YGL189C(7),YHR141C(7),YHL016C(7),YIL018W(7),YDR470C(7),YFR017C(…
PDR1	FZF1	14	12	YBR203W(7),YPL018W(7),YOR138C(7),YPL019C(7),YOR140W(7),YNL010W(7),YIL003W(7),YJR144W(7),YDR042C(7),YAL022C(7),YER074W(7),YJR044C(7)
PDR1	GAL4	47	39	YCR104W(7),YCL065W(7),YLL067C(7),YKL225W(7),YJL225C(7),YDR543C(7),YCR105W(7),YLL065W(7),YDR542W(7),YML132W(7),YBL113C(7),YJR044C(7),YGR296W(7),YHR091C(7),YBL111C(7),YNL339C(7),YNL338W(7),YBL109W(7),YDR544C(7),YOR318C(7),YDR545W(7),YOR319W(7),YPR201W(7),YHL049C(7),YPL283C(7),YCL067C(7),YPR203W(7),YBR057C(7),YIL177C(7),YLR466W(7),YLR461W(7),YNL336W(7),YNR076W(7),YBL112C(7),YJR144W(7),YPR202W(7),YNL…
PDR1	GAT3	56	55	YCL065W(7),YCR104W(7),YLR463C(7),YLL067C(7),YKL225W(7),YJL225C(7),YDR543C(7),YNL338W(7),YIL129C(7),YLL065W(7),YDR542W(7),YML132W(7),YLR464W(7),YBL113C(7),YER073W(7),YGR296W(7),YHR091C(7),YPL283C(7),YIL133C(7),YNL339C(7),YLR466W(7),YPR202W(7),YBL109W(7),YDR544C(7),YGL177W(7),YDR545W(7),YJL043W(7),YEL054C(7),YLL066C(7),YLR462W(7),YDL115C(7),YPR201W(7),YLR467W(7),YHL049C(7),YBL111C(7),YLR206W(7),YIL…
PDR1	GZF3	26	1	YKR106W(7)
PDR1	HAL9	16	10	YLL029W(7),YGL001C(7),YDL001W(7),YNL337W(7),YDR042C(7),YOL121C(7),YDR471W(7),YJL001W(7),YNL134C(7),YOL086C(10)
PDR1	HAP1	37	3	YDR492W(10),YNL231C(7),YEL035C(10)
PDR1	HAP4	49	44	YCR104W(7),YCL065W(7),YLR463C(7),YLL067C(7),YJL225C(7),YDR543C(7),YIL003W(7),YCR105W(7),YLL065W(7),YOR268C(7),YGR296W(7),YFR033C(4),YHR091C(7),YBL111C(7),YPL018W(7),YNL339C(7),YNL338W(7),YPL283C(7),YBL109W(7),YDR544C(7),YDR545W(7),YDR042C(7),YJL001W(7),YHR194W(7),YLR465C(7),YLL001W(7),YHL049C(7),YHR193C(7),YDL001W(7),YLR467W(7),YCL067C(7),YOR269W(7),YBL001C(7),YIL177C(7),YLR466W(7),YGL001C(7),YGR…
PDR1	LEU3	18	13	YBR157C(7),YGL001C(7),YER116C(7),YNL231C(7),YOR140W(7),YOR269W(7),YJL042W(7),YPR201W(7),YIR018W(7),YHL016C(7),YDR042C(7),YMR240C(7),YOL078W(7)
PDR1	MAC1	12	10	YPL253C(7),YHR193C(7),YHR194W(7),YPL019C(7),YGL116W(7),YPL018W(7),YOL079W(7),YPR170C(7),YAL022C(7),YPL251W(7)
PDR1	MET31	8	6	YHR193C(7),YJL192C(7),YHL015W(7),YDR042C(7),YOL121C(7),YHR194W(7)
PDR1	MSN4	57	41	YCL065W(7),YLR463C(7),YLL067C(7),YKL225W(7),YJL225C(7),YOR173W(4),YLR109W(4),YLR464W(7),YGR296W(7),YHR091C(7),YPL283C(7),YJL219W(4),YNL338W(7),YBL109W(7),YDR544C(7),YDR545W(7),YHR086W(7),YML131W(4),YNL134C(4|7),YLR465C(7),YLR462W(7),YPR201W(7),YDR406W(4),YLR467W(7),YMR251W-A(4|7),YJL188C(7),YIL177C(7),YLR466W(7),YHR087W(4|7),YLR461W(7),YNL336W(7),YPR203W(7),YGR295C(7),YMR165C(7),YPR202W(7),YNL337…
PDR1	MSS11	13	5	YDL063C(10),YDL110C(10),YKL008C(7),YBL087C(7),YER155C(10)
PDR1	NDD1	1	1	YGL116W(7)
PDR1	PHD1	95	15	YBR157C(7),YNL336W(7),YPR203W(7),YKL225W(7),YIL172C(7),YPR201W(7),YBR158W(7),YDR542W(7),YBL109W(7),YPR202W(7),YLL065W(7),YDR010C(7),YIL177C(7),YML132W(7),YNR076W(7)
PDR1	RAP1	204	130	YBR077C(4),YDR406W(7),YNL144C(4),YLR060W(7),YKL029C(4),YLL065W(7),YDR542W(7),YMR251W-A(7),YIL056W(7),YHR142W(7),YLL067C(4|7),YKL225W(7),YIL133C(7),YGR279C(4),YGL177W(7),YDR543C(7),YBR078W(4),YFL034C-A(7),YOR050C(7),YLL001W(7),YGR254W(7),YIL019W(7),YDL060W(7),YPL135W(4),YEL046C(4|7),YNL241C(4),YMR199W(4),YIL018W(7),YLR461W(7),YLL029W(7),YER116C(7),YGR295C(7),YKR106W(7),YLL028W(7),YPL249C-A(7),YGR0…
PDR1	RGM1	37	31	YCR104W(7),YLL067C(7),YKL225W(7),YJL225C(7),YDR543C(7),YLL065W(7),YDR542W(7),YJR044C(7),YHR091C(7),YBL111C(7),YNL339C(7),YNL338W(7),YBL109W(7),YDR544C(7),YOR318C(7),YLL066C(7),YPR201W(7),YHL049C(7),YPL283C(7),YIL019W(7),YHR141C(7),YNL337W(7),YIL177C(7),YLR466W(7),YLR461W(7),YHL048W(7),YNR076W(7),YGR295C(7),YDL083C(7),YJR144W(7),YML133C(7)
PDR1	RLM1	26	20	YCL065W(7),YBR157C(7),YKL096W(4),YDR076W(7),YKL096W-A(7),YHR193C(7),YDL001W(7),YBR158W(7),YLR467W(7),YNL010W(7),YLR465C(7),YHR194W(7),YLR463C(7),YBR057C(7),YDR042C(7),YLR113W(10),YDR077W(4),YLR466W(7),YLR342W(4),YOR315W(4)
PDR1	RME1	14	9	YPL143W(7),YLR060W(7),YOR138C(7),YOR140W(7),YMR165C(7),YDR042C(7),YDR471W(7),YFL034C-A(7),YFR017C(7)
PDR1	ROX1	56	15	YHR091C(7),YDR076W(7),YHR193C(7),YNL339C(7),YLR467W(7),YKL008C(7),YDR042C(7),YOL121C(7),YDR471W(7),YDL148C(7),YNL134C(7),YBL113C(7),YHR194W(7),YOL157C(7),YDR259C(7)
PDR1	SFP1	33	26	YIL003W(7),YHL015W(7),YDR471W(7),YER074W(7),YPL143W(7),YIL133C(7),YOR138C(7),YGL104C(7),YEL054C(7),YGL103W(7),YGL189C(7),YDR282C(7),YOL121C(7),YIL018W(7),YDR470C(7),YFR017C(7),YPL253C(7),YBL087C(7),YER116C(7),YNL069C(7),YDL083C(7),YJR144W(7),YDL082W(7),YPL249C-A(7),YER117W(7),YAL022C(7)
PDR1	SKO1	112	91	YNL144C(4),YKL029C(4),YML132W(7),YIR018W(4),YGL037C(4),YDR510W(4),YMR145C(4),YDL214C(4),YDR342C(4|7),YER019C-A(4),YHR087W(4),YOR348C(4),YGR254W(7),YIL119C(4),YOR342C(4|7),YPL135W(4),YEL046C(4|7),YNL241C(4),YIL099W(4),YLR461W(7),YDR040C(4),YMR318C(4),YGR295C(7),YLR108C(4),YEL044W(4),YIL056W(4|7),YGR161C(4),YJR145C(4),YPL061W(4),YKL096W(4),YBL029W(4),YPR149W(4),YOL151W(4|7),YOR247W(4),YFR053C(4|7),…
PDR1	SOK2	158	33	YOL151W(7),YLL065W(7),YOR268C(7),YMR251W-A(7),YOL157C(7),YDR544C(7),YKL096W-A(7),YDL244W(7),YDR076W(7),YOR138C(7),YNL338W(7),YER073W(7),YDR545W(7),YKL008C(7),YOR307C(7),YGR254W(7),YDL063C(10),YGR035C(7),YAL061W(7),YNL337W(7),YHL016C(7),YDR342C(7),YER064C(10),YDR259C(7),YOR328W(7),YNR076W(7),YFR053C(7),YBL087C(7),YDR492W(10),YKR106W(7),YIL172C(7),YNL339C(7),YKL201C(10)
PDR1	STB5	72	57	YPL061W(4),YOL126C(4),YDR073W(4),YNL144C(4),YKL030W(4),YBL029W(4),YDR259C(4),YPL062W(4),YKL109W(4),YGR249W(4),YPR080W(4),YPR149W(4),YDR077W(4),YMR195W(4),YMR136W(4),YOR274W(4),YOR095C(4),YMR145C(4),YJL219W(4),YKL110C(4),YGR279C(4),YLL028W(4),YDR510W(4),YFL024C(4),YIL056W(4),YDL214C(4),YGR281W(4),YOR273C(4),YDR345C(4),YJR148W(4),YKL182W(4),YIL172C(4),YBR157C(4),YFL023W(4),YER145C(4),YDR010C(4|7),Y…
PDR1	STP2	11	5	YLL001W(7),YBR040W(7),YMR241W(7),YBR039W(7),YOL079W(7)
PDR1	XBP1	48	3	YCR087C-A(10),YHR087W(7),YOL125W(10)
PDR1	YAP3	5	0
PDR1	YAP5	113	93	YDR543C(7),YLL065W(7),YDR542W(7),YML132W(7),YLR464W(7),YHR142W(7),YML098W(7),YIL133C(7),YJL042W(7),YHR086W(7),YIL019W(7),YDL060W(7),YBR057C(7),YIL018W(7),YLR461W(7),YER116C(7),YGR295C(7),YPL019C(7),YDL082W(7),YML133C(7),YBL112C(7),YJR145C(4),YOL126C(4),YHR087W(7),YDR297W(7),YJR044C(7),YER073W(7),YPL018W(7),YGL104C(7),YNL338W(7),YBL109W(7),YDR545W(7),YOR319W(7),YDL115C(7),YLR206W(7),YCL067C(7),YOR…
PDR1	YOX1	41	21	YPR170C(7),YLL029W(7),YLL067C(7),YPL144W(7),YGL001C(7),YLL066C(7),YNL339C(7),YNL338W(7),YGL116W(4),YDR544C(7),YDR011W(7),YDR013W(7),YIL172C(7),YHL049C(7),YDR471W(7),YNL069C(7),YDR042C(7),YML133C(7),YOR381W(7),YFR017C(7),YNR076W(7)
PDR1	ZAP1	27	23	YCR104W(7),YCL065W(7),YLL067C(7),YJL225C(7),YDR543C(7),YCR105W(7),YDR542W(7),YGR296W(7),YBL111C(7),YNL338W(7),YPL283C(7),YBL109W(7),YDR042C(7),YHR194W(7),YHR193C(7),YCL067C(7),YNL337W(7),YLR466W(7),YNL336W(7),YNR076W(7),YGR295C(7),YJL192C(7),YJL188C(7)
PDR3	ADR1	32	0
PDR3	ASH1	11	4	YOL157C(7),YIL099W(7),YOR153W(7),YGR035C(7)
PDR3	CIN5	46	36	YPL061W(4),YDR073W(4),YBL029W(4),YBR008C(4|7),YBL102W(4),YNL160W(4|7),YMR102C(4|7),YBL103C(4|7),YJL219W(4),YPR149W(4|7),YBL041W(4),YIL172C(4|7),YBL042C(4),YGL209W(4),YMR195W(4|7),YBL043W(4),YBR296C(4),YDR009W(4),YIL119C(4),YGR035C(7),YPL135W(4),YIL099W(4),YOL157C(4|7),YIL056W(4),YLR100W(4),YJL082W(4|7),YOR178C(4),YOR327C(4),YOR328W(4|7),YAL003W(4),YMR136W(4),YLR346C(4|7),YDR297W(4|7),YGR161C(4),Y…
PDR3	CST6	1	0
PDR3	GAL4	15	1	YHL049C(7)
PDR3	GAT1	3	0
PDR3	GZF3	7	0
PDR3	HAL9	4	1	YMR258C(7)
PDR3	HAP4	8	4	YLL066C(7),YHL049C(7),YMR258C(7),YMR193W(7)
PDR3	HSF1	14	5	YDR011W(7),YLL028W(7),YDL020C(4),YMR251W-A(4|7),YOR344C(4)
PDR3	MET32	36	16	YDR011W(7),YDR072C(7),YNL231C(7),YNL160W(7),YOR153W(7),YPL135W(4),YAL061W(4|7),YLL028W(7),YKL008C(7),YBR296C(4),YMR251W-A(7),YOL083W(7),YGR281W(7),YKL007W(7),YPR149W(7),YMR195W(7)
PDR3	MGA1	14	2	YLR346C(7),YJR007W(7)
PDR3	MIG1	6	2	YOL157C(7),YIL172C(7)
PDR3	MIG2	1	1	YOL083W(7)
PDR3	MSN2	62	60	YJL082W(4),YPL061W(4),YBL004W(4),YNL160W(4),YDR055W(4),YBL007C(4),YPL068C(4),YLR100W(4),YNL231C(4),YOR349W(4),YGR249W(4),YKL007W(4),YPR149W(4),YKL008C(4),YBL029W(4),YAL003W(4),YPL283C(4),YMR195W(4),YDR073W(4),YGR161C(4),YJL219W(4),YMR102C(4),YBL041W(4),YLL028W(4),YIL172C(4),YDR010C(4),YBL042C(4),YGR281W(4),YGL209W(4),YCL040W(4),YBL043W(4),YGR035C(4),YDR072C(4),YOR348C(4),YMR291W(4),YDR406W(4),YMR…
PDR3	NDT80	1	0
PDR3	NRG1	24	6	YNL231C(7),YIL099W(7),YIL172C(7),YKL077W(7),YMR195W(7),YOL157C(7)
PDR3	PDR1	65	60	YPL061W(4),YDR073W(4),YBL029W(4),YBR008C(4|7),YLR100W(4),YPL062W(4),YOR349W(4),YGR249W(4),YGR039W(4),YOL010W(4),YPR149W(4),YMR102C(4|7),YGR050C(4),YMR195W(4),YHL049C(7),YLL028W(4|7),YNL231C(4|7),YJL219W(4),YMR103C(4),YIL172C(4|7),YDL020C(4),YDR010C(4),YDR093W(4),YMR194C-A(4),YDR345C(4),YLR099C(4|7),YDR406W(4|7),YGR281W(4|7),YDR011W(4|7),YOR348C(4),YOL029C(4),YMR291W(4),YCR010C(4),YIL119C(4),YMR25…
PDR3	PHD1	35	4	YMR195W(7),YOR148C(7),YIL172C(7),YIL099W(7)
PDR3	PIP2	9	3	YOL083W(7),YLL028W(7),YDR072C(7)
PDR3	REB1	9	0
PDR3	RFX1	5	0
PDR3	RIM101	13	1	YML097C(7)
PDR3	RLM1	6	2	YDR072C(7),YNL160W(4|7)
PDR3	ROX1	13	3	YOL157C(7),YKL008C(7),YIL099W(7)
PDR3	SIP4	3	1	YMR258C(7)
PDR3	SOK2	53	9	YOR328W(7),YNL160W(7),YKL008C(7),YAL061W(7),YGR035C(7),YIL172C(7),YMR251W-A(7),YMR195W(7),YOL157C(7)
PDR3	STB5	33	25	YPL061W(4),YDR073W(4),YBL029W(4),YPL062W(4),YOR349W(4),YGR249W(4),YPR149W(4),YMR195W(4),YJL219W(4),YLL028W(4),YDR010C(4),YMR272C(4|7),YGR281W(4),YDR345C(4),YIL172C(4),YBL043W(4),YOR348C(4),YNL231C(7),YIL119C(4),YOR344C(4),YPL135W(4),YOL157C(4),YIL056W(4),YMR136W(4),YOL156W(4)
PDR3	UGA3	7	2	YMR193W(7),YMR258C(7)
PDR3	UME6	9	2	YMR195W(7),YGR281W(7)
PDR3	XBP1	20	0
PDR3	YAP1	29	25	YPL061W(4),YBL004W(4),YDR055W(4),YBR008C(4|7),YNL160W(4|7),YOR018W(4),YMR195W(4),YNL231C(4|7),YDR010C(4),YIL172C(4),YBL043W(4),YDR011W(4|7),YIL119C(4),YOR344C(4),YOL157C(4),YDR054C(4),YOR152C(4),YAL003W(4),YNR019W(4|7),YOR153W(4),YLR346C(4),YDR361C(4),YDR297W(4|7),YGR161C(4),YOL156W(4)
PDR3	YAP3	1	0
PDR3	YAP6	37	28	YPL061W(4),YDR073W(4),YBL029W(4),YOR349W(4),YGR249W(4),YJL219W(4),YPR149W(4|7),YOR152C(7),YBL041W(4),YIL172C(4|7),YIL056W(4),YBL042C(4),YDR345C(4),YGL209W(4),YOR348C(4),YMR251W-A(4),YIL119C(4),YIL099W(4|7),YMR195W(7),YOL157C(4|7),YDR297W(4),YDR072C(4),YOR178C(4),YAL003W(4),YMR136W(4),YDR011W(4),YGR161C(4),YOL156W(4)
PDR3	YRR1	1	1	YBR008C(4|7)
PHD1	ACE2	37	16	YBR157C(7),YBR159W(7),YHL028W(7),YMR135W-A(7),YBR158W(7),YJL217W(7),YKL164C(7),YOR230W(7),YDR010C(7),YEL007W(7),YDR525W(7),YEL008W(7),YHL029C(7),YDR525W-A(7),YER154W(7),YPL025C(7)
PHD1	ARG80	12	5	YPL177C(7),YDR451C(7),YCR018C-A(7),YPL266W(7),YPL265W(7)
PHD1	ARG81	10	6	YKL073W(7),YPL177C(7),YBL029W(7),YPL266W(7),YPL265W(7),YAR050W(7)
PHD1	ASH1	34	16	YDR451C(7),YDR343C(7),YMR306W(10),YGR248W(7),YDR309C(7),YMR305C(7),YMR304C-A(7),YCL025C(7),YPL265W(7),YER045C(7),YHR169W(7),YIL099W(7),YIL100W(7),YJL220W(7),YCR063W(7),YBL030C(7)
PHD1	AZF1	16	9	YPR013C(7),YBL029W(7),YMR319C(7),YIR019C(7),YIL099W(7),YIR020C(7),YOL156W(7),YBL030C(7),YDL245C(7)
PHD1	CIN5	210	87	YDL048C(7),YAL063C(7),YMR135C(7),YER045C(7),YOR230W(7),YML132W(7),YMR011W(7),YJR158W(7),YKR074W(7),YBR069C(7),YOL156W(7),YOR063W(7),YJR157W(7),YMR136W(7),YML116W(7),YDR309C(7),YLR113W(7),YGR250C(7),YNL179C(7),YDL214C(7),YOR181W(7),YDL245C(7),YPL017C(7),YMR015C(7),YMR305C(7),YPL265W(7),YOR029W(7),YKR101W(7),YJR159W(7),YJR094C(7),YJL220W(7),YKL164C(7),YAL003W(7),YDR442W(7),YBR157C(7),YCL025C(7),YBL…
PHD1	CUP9	30	22	YEL040W(7),YMR016C(7),YIL119C(7),YJR159W(7),YIL100W(7),YBL030C(7),YJR158W(7),YGR248W(7),YEL041W(7),YIR020C(7),YOL156W(7),YDR442W(7),YJR157W(7),YBL029W(7),YDR441C(7),YEL070W(7),YPR013C(7),YMR135W-A(7),YEL071W(7),YIL099W(7),YKL162C-A(7),YDL245C(7)
PHD1	FKH2	47	14	YBR157C(7),YDR451C(7),YEL040W(7),YPL177C(7),YHL024W(7),YPL025C(7),YJR127C(7),YJL158C(7),YJR128W(7),YCL055W(7),YHL025W(7),YBR158W(7),YML116W(7),YDR261C(7)
PHD1	GAT3	38	19	YPR201W(7),YNL336W(7),YNR076W(7),YFL062W(7),YKL225W(7),YEL076C-A(7),YPR203W(7),YBL109W(7),YGL031C(7),YEL075C(7),YPR202W(7),YLL065W(7),YEL074W(7),YDR542W(7),YIL177C(7),YML132W(7),YEL076C(7),YBL108W(7),YFL063W(7)
PHD1	HAL9	13	7	YBL029W(7),YKL062W(7),YKL063C(7),YMR019W(7),YOR063W(7),YER002W(7),YBL030C(7)
PHD1	INO4	86	31	YMR136W(3),YIL118W(3),YEL040W(7),YDL136W(3),YDR343C(7),YJR127C(3),YGR238C(3),YCR098C(7),YMR135C(3),YJR128W(7),YIL099W(3),YER034W(7),YBR083W(3),YDL125C(3),YDR452W(10),YLR108C(3),YEL041W(7),YOL156W(7),YDL124W(3),YGL184C(3),YLR109W(3),YGR204W(3),YPR013C(7),YER033C(7),YMR135W-A(7),YNL179C(7),YGR250C(3),YER092W(3),YJL048C(3),YOR355W(10),YNL178W(3)
PHD1	MAC1	16	8	YPL177C(7),YAR042W(7),YMR319C(7),YJL217W(7),YKL063C(7),YER145C(7),YER146W(7),YJL218W(7)
PHD1	MCM1	68	9	YDR451C(7),YCL055W(7),YKL164C(7),YBL026W(7),YBR067C(7),YOL058W(3),YJL158C(7),YHL025W(7),YEL040W(7)
PHD1	MOT3	14	9	YEL070W(7),YJR158W(7),YIR019C(3),YIL099W(7),YIL119C(7),YJR159W(7),YIR020C(7),YBR159W(7),YDL245C(7)
PHD1	MSN1	26	1	YIR019C(7)
PHD1	MSN2	261	20	YFR015C(3),YJR094C(7),YMR135C(7),YEL011W(3),YGR248W(7),YCL025C(7),YIL053W(3),YJL116C(3),YDL124W(3),YPL016W(3),YNL241C(3),YPL017C(7),YJL141C(3),YIL011W(7),YAL038W(3),YIL119C(3|7),YOR178C(3),YJL078C(3),YML075C(3),YIL099W(3)
PHD1	MSN4	47	16	YGR250C(7),YPR201W(7),YNL336W(7),YPR203W(7),YKL225W(7),YJR094C(7),YNL241C(3),YIL173W(7),YNL335W(7),YPR202W(7),YML131W(7),YBL109W(7),YIL177C(7),YML132W(7),YEL073C(7),YBL108W(7)
PHD1	MSS11	5	0
PHD1	RAP1	280	103	YDL048C(7),YMR135C(7),YER045C(7),YLL065W(7),YDR542W(7),YBR158W(7),YGL031C(7),YBR069C(7),YOR063W(7),YBL108W(7),YIL012W(7),YDR309C(7),YLR113W(7),YNL179C(7),YIL132C(7),YOR181W(7),YCR065W(7),YPL017C(7),YMR015C(7),YDL034W(7),YDL136W(7),YKR101W(7),YJR159W(7),YCR063W(7),YER146W(7),YOR179C(7),YER131W(7),YJR094C(7),YBL109W(7),YLL063C(7),YKL063C(7),YAL003W(7),YJL106W(7),YDR442W(7),YBR157C(7),YMR017W(7),YCL…
PHD1	RGM1	20	9	YPR201W(7),YNR076W(7),YKL225W(7),YOL126C(7),YBL109W(7),YLL065W(7),YDR542W(7),YIL177C(7),YFL063W(7)
PHD1	RLM1	36	21	YBR157C(7),YEL041W(7),YJL158C(7),YEL040W(7),YGR249W(7),YDR309C(7),YJL105W(7),YHL028W(7),YJR158W(7),YKR102W(7),YJR157W(7),YIL119C(7),YJR159W(7),YFL055W(7),YCR018C-A(7),YJL106W(7),YDR525W(7),YOR354C(7),YKL073W(7),YBR158W(7),YDL245C(7)
PHD1	ROX1	69	38	YCR065W(7),YEL040W(7),YMR135C(7),YER045C(7),YIL119C(7),YIL099W(7),YIL100W(7),YBL030C(7),YAR028W(7),YJR158W(7),YEL071W(7),YJR094C(7),YJL220W(7),YBR069C(7),YMR136W(7),YOL156W(7),YDR442W(7),YJR157W(7),YIR020C(7),YKL109W(7),YBL029W(7),YMR319C(7),YOR027W(7),YIR019C(7),YJL221C(7),YMR016C(7),YDR441C(7),YCR064C(7),YEL070W(7),YPR013C(7),YMR135W-A(7),YKR101W(7),YJL219W(7),YEL039C(7),YJR159W(7),YCR063W(7),Y…
PHD1	SKO1	174	69	YDL048C(7),YPL017C(7),YEL040W(7),YDR343C(7),YBR157C(7),YMR172C-A(7),YMR135C(7),YOR107W(7),YHL028W(7),YIL118W(7),YIL119C(7),YIL099W(7),YCR063W(7),YPL266W(7),YML132W(7),YAL064W(7),YJR159W(7),YMR011W(7),YJR158W(7),YEL069C(7),YDR441C(7),YJL105W(7),YJR094C(7),YEL070W(7),YKL062W(7),YKL164C(7),YIL011W(7),YIR020C(7),YEL007W(7),YOL156W(7),YOR063W(7),YJL106W(7),YHL029C(7),YMR265C(7),YMR136W(7),YMR015C(7),Y…
PHD1	SOK2	302	179	YIL118W(3),YER045C(3|7),YLL065W(7),YFL055W(7),YER153C(3),YIL011W(3|7),YOR101W(3),YGL096W(3),YOR100C(3),YOL156W(7),YBL030C(3|7),YOR178C(3),YJR157W(7),YFL062W(3),YDR451C(7),YJR094C(3|7),YDL183C(3),YOR316C(3),YPL049C(7),YER190W(3),YNL180C(3),YGR052W(3),YAL039C(3),YER048C(3),YIL172C(3|7),YJL219W(3),YOR049C(3),YER154W(3),YJL115W(3),YLR312W-A(3),YER158C(3),YDL055C(3),YKL109W(3|7),YER145C(7),YBL011W(3),…
PHD1	SWI6	57	14	YKL221W(7),YGR279C(7),YDR451C(7),YEL040W(7),YDR309C(7),YMR305C(7),YMR135C(7),YCR065W(7),YKR102W(7),YMR136W(7),YJL158C(7),YDR525W(7),YKR013W(7),YMR016C(7)
PHD1	YAP1	97	20	YPR064W(7),YDL048C(7),YKL221W(7),YNR076W(7),YML116W(7),YGR248W(7),YOR226C(7),YMR305C(7),YOL156W(7),YGR233C(7),YKL109W(7),YPR201W(7),YPR202W(7),YML131W(7),YDR010C(7),YHL028W(7),YLR113W(7),YML132W(7),YML115C(7),YDR261C(7)
PHO2	ARO80	2	1	YHR136C(7)
PHO2	ARR1	1	0
PHO2	ASH1	7	3	YGR189C(7),YER045C(7),YIL123W(7)
PHO2	BAS1	8	8	YAR015W(4|7),YMR120C(7),YMR300C(4|7),YCL030C(4|7),YGR204W(3|7),YJL106W(7),YOR128C(3|4|7),YGL234W(3|7)
PHO2	DAL81	11	2	YER001W(10),YGL255W(7)
PHO2	FKH1	8	7	YPR013C(7),YGL256W(7),YGL255W(7),YIL076W(7),YPR194C(7),YDL018C(7),YIL077C(7)
PHO2	FKH2	16	10	YBR093C(7),YDL215C(7),YIL123W(7),YPR194C(7),YGL256W(7),YIL124W(7),YDL018C(7),YLR439W(7),YNL057W(7),YCR024C-A(7)
PHO2	GAT1	6	1	YHR136C(7)
PHO2	GCN4	18	11	YOL119C(7),YOR337W(7),YDL215C(7),YCL030C(4|7),YBR048W(7),YGR192C(7),YLR152C(7),YKL103C(7),YGR204W(3|7),YGL234W(3),YOR336W(7)
PHO2	GCR1	2	1	YGR192C(7)
PHO2	GLN3	12	8	YGL255W(7),YCL030C(7),YJL022W(7),YDR077W(7),YPR194C(7),YKL103C(7),YLR439W(7),YLL025W(7)
PHO2	GZF3	3	1	YNL241C(10)
PHO2	HAL9	6	3	YGL001C(7),YJR011C(7),YCR024C-A(7)
PHO2	HMS1	4	3	YJL192C(7),YGL001C(7),YCR024C-A(7)
PHO2	HSF1	11	8	YOL082W(7),YBR085W(7),YPL240C(7),YBR081C(7),YNL006W(7),YGR192C(7),YOR344C(7),YLL025W(7)
PHO2	INO2	5	5	YDR278C(7),YBR093C(7),YDR145W(7),YCR098C(7),YML075C(7)
PHO2	INO4	22	11	YDR278C(7),YPR013C(7),YLL015W(10),YBR093C(7),YNL080C(7),YBR085W(7),YCR098C(7),YHR136C(7),YOR344C(7),YGR204W(3),YHR137W(10)
PHO2	LEU3	8	7	YDL059C(7),YGL001C(7),YGR204W(7),YGR106C(7),YDR077W(7),YBR048W(7),YOR062C(7)
PHO2	MCM1	22	9	YDR278C(7),YIL076W(7),YGR189C(7),YDR507C(7),YBR044C(7),YOR344C(7),YJL159W(7),YIL123W(7),YIL077C(7)
PHO2	MET31	6	5	YLR439W(7),YGL255W(7),YJL192C(7),YDL059C(7),YGR204W(7)
PHO2	MET32	17	13	YDL059C(7),YGR204W(7),YBR048W(7),YGL255W(7),YCR098C(7),YGL234W(7),YLR430W(7),YDR077W(7),YOR344C(7),YPR194C(7),YLR428C(7),YHR136C(4|7),YDL058W(7)
PHO2	MET4	14	10	YDL059C(7),YCR098C(7),YGL234W(7),YDR226W(7),YGR204W(3|7),YOR344C(7),YPR194C(7),YDL058W(7),YHR136C(4|7),YLL025W(7)
PHO2	MOT3	6	4	YDR077W(7),YNL036W(10),YJL022W(7),YGL255W(7)
PHO2	MSN2	49	8	YOL119C(7),YCL030C(4),YJL161W(7),YGL255W(4|7),YOR344C(7),YML123C(4),YER013W(7),YHR136C(4|7)
PHO2	MSN4	11	2	YJL159W(7),YLR439W(7)
PHO2	MSS11	1	0
PHO2	PDC2	2	2	YLR046C(7),YLL025W(7)
PHO2	PHO4	22	16	YBR093C(7|6),YML123C(4|7),YLR152C(7),YHR210C(7),YGR233C(4),YOR337W(7),YCR098C(7),YNL028W(7),YGR106C(7),YGR202C(7),YOR344C(7),YLR439W(7),YNL027W(7),YOR336W(7),YHR136C(4|7),YNL029C(7)
PHO2	RIM101	9	0
PHO2	ROX1	9	6	YGL234W(7),YPR013C(7),YNL036W(10),YPL130W(7),YDR077W(7),YER045C(7)
PHO2	RPH1	5	3	YNL241C(10),YER013W(7),YLL015W(10)
PHO2	RTG1	4	2	YGL001C(7),YJR011C(7)
PHO2	SIP4	2	2	YLR430W(7),YLR428C(7)
PHO2	SKO1	19	11	YPR013C(7),YIL123W(7),YDR226W(7),YDR077W(7),YOR344C(7),YOR128C(4|7),YJL106W(7),YBR161W(7),YOR062C(7),YHR136C(4|7),YCR024C-A(7)
PHO2	STB5	9	1	YLR152C(7)
PHO2	STP1	5	5	YGL001C(7),YER013W(7),YLR428C(7),YLR430W(7),YJR011C(7)
PHO2	SWI4	20	16	YGR152C(7),YPR013C(7),YKL098W(7),YDR224C(7),YEL001C(10),YGR189C(7),YIL123W(7),YDR507C(7),YDR077W(7),YBR163W(10),YOR344C(7),YDR226W(7),YKL103C(7),YLR439W(7),YBR161W(7),YIL124W(7)
PHO2	SWI5	9	6	YDL034W(7),YDL226C(7),YGR189C(7),YDL225W(7),YJL159W(7),YLR439W(7)
PHO2	UGA3	4	2	YNL241C(10),YGL001C(7)
PHO2	XBP1	13	3	YER035W(10),YNL037C(10),YNL036W(10)
PHO2	YAP1	30	15	YOL119C(7),YPR002C-A(7),YGL001C(7),YGR233C(4),YAR015W(4),YPL240C(7),YGR192C(7),YJR011C(7),YOR128C(4|7),YMR300C(4),YLR439W(7),YBR238C(7),YNL059C(7),YNL057W(7),YKL220C(7)
PHO2	YRR1	1	1	YER013W(7)
PHO2	ZAP1	5	4	YGL255W(4|7),YJL192C(7),YGL256W(7),YBR085W(7)
PHO4	ACE2	24	15	YLR397C(7),YFL021W(7),YKL085W(7),YML121W(7),YMR165C(10),YGL134W(7),YDR155C(7),YLR438C-A(7),YER079W(7),YGL133W(7),YNL241C(7),YER078C(7),YKL084W(7),YJR145C(7),YLR439W(7)
PHO4	AFT2	20	7	YOR303W(10),YHR033W(10),YLR136C(7),YER079W(7),YDR442W(10),YLR120C(10),YLR141W(10)
PHO4	ARR1	1	0
PHO4	ASH1	13	5	YDL039C(7),YDR442W(10),YNL241C(7),YGL126W(7),YBR296C(7)
PHO4	BAS1	10	8	YLR397C(7),YPL253C(7),YPL018W(7),YPL019C(7),YGR203W(7),YEL044W(7),YPL251W(7),YEL046C(7)
PHO4	CBF1	93	51	YJL119C(7),YOR165W(7),YOR344C(7),YOL136C(7),YEL001C(7),YHR136C(7),YPR195C(7),YNL233W(7),YDR297W(7),YJL117W(7),YCL043C(7),YGL125W(7),YJL012C(7),YOL011W(7),YLR397C(7),YPL018W(7),YAL038W(7),YKL139W(7),YML121W(7),YCL035C(7),YGR203W(7),YEL044W(7),YCL034W(7),YER079W(7),YJR059W(7),YDR007W(7),YGR254W(7),YER018C(7),YER072W(7),YGR233C(7),YFL004W(7),YLR267W(7),YHR032W(7),YNL104C(7),YKR102W(7),YHR137W(7),YLR…
PHO4	CHA4	4	3	YKL143W(7),YCL064C(7),YCL063W(7)
PHO4	CUP2	2	0
PHO4	CUP9	3	0
PHO4	DAL81	19	6	YLR266C(7),YLR397C(7),YEL044W(7),YOL058W(10),YGL133W(7),YEL046C(7)
PHO4	FKH2	21	16	YFL021W(7),YAL054C(10),YBR093C(7),YJL051W(7),YJL052W(7),YJL158C(7),YAL005C(10),YHR032W(7),YLR438C-A(7),YOL155C(10),YER079W(7),YEL020W-A(10),YNL241C(7),YER078C(7),YAL003W(10),YLR439W(7)
PHO4	FZF1	4	4	YPL019C(7),YCL043C(7),YKL139W(7),YPL018W(7)
PHO4	MAC1	12	8	YPL253C(7),YPL018W(7),YPL019C(7),YDR208W(7),YBR296C(7),YER146W(7),YPL251W(7),YPL160W(7)
PHO4	NDT80	2	0
PHO4	RIM101	8	3	YFR044C(7),YDR442W(10),YFR045W(7)
PHO4	RME1	8	5	YGL134W(7),YER078C(7),YML121W(7),YLR438C-A(7),YER079W(7)
PHO4	STB5	25	7	YER055C(7),YEL044W(7),YCL042W(7),YLR152C(7),YDR294C(7),YCL043C(7),YGL125W(7)
PHO4	TYE7	7	4	YAL038W(7),YGR254W(7),YLR121C(7),YMR266W(7)
PHO4	YAP1	43	13	YER079W(7),YEL044W(7),YNL160W(7),YML121W(7),YLR438C-A(7),YHR137W(7),YDL039C(7),YGR233C(4|7),YIL169C(7),YDR297W(7),YER078C(7),YLR439W(7),YEL046C(7)
PIP2	CUP9	10	4	YPR013C(7),YIL100W(7),YLR286C(7),YMR013C(7)
PIP2	GAL4	5	3	YCL065W(7),YBR020W(7),YBR019C(7)
PIP2	USV1	1	1	YBR019C(7)
PPR1	ARG80	2	2	YGR188C(7),YDR048C(7)
PPR1	MAC1	1	0
PPR1	PIP2	3	3	YGR188C(7),YDR142C(7),YDR048C(7)
PPR1	YAP1	4	2	YOR093C(7),YOR091W(7)
PPR1	YRR1	2	2	YNR054C(7),YGR188C(7)
PUT3	AFT2	52	28	YGR010W(10),YGL181W(10),YLR213C(10),YCR105W(7),YER146W(10),YDR151C(10),YLL011W(10),YNL259C(7),YPR151C(10),YNL268W(10),YEL059W(10),YGR011W(10),YGL074C(10),YPL137C(10),YOR383C(7),YLR052W(10),YCR107W(10),YMR056C(10),YGR009C(10),YMR177W(10),YDR152W(10),YGL182C(10),YGL056C(10),YLL034C(7),YNL270C(10),YLR136C(7),YFR024C-A(10),YLR206W(10)
PUT3	ARG80	4	4	YOR302W(7),YOR303W(7),YOR301W(7),YLL026W(7)
PUT3	ARG81	6	5	YOR302W(7),YOR303W(7),YAR050W(7),YOR301W(7),YJL085W(7)
PUT3	CIN5	36	14	YEL070W(7),YOR303W(7),YOR301W(7),YBL033C(7),YML116W(7),YHL040C(10),YOR306C(7),YGR256W(7),YGL181W(10),YOR302W(7),YGR011W(10),YGL254W(7),YLL011W(10),YOR315W(7)
PUT3	DAL80	1	0
PUT3	HAP1	21	13	YLR108C(10),YLR153C(7),YLR214W(10),YGR175C(10),YGL056C(10),YLR213C(10),YML028W(10),YPR151C(10),YLR109W(10),YER146W(10),YER145C(10),YMR056C(10),YLR206W(10)
PUT3	INO4	11	1	YPR124W(10)
PUT3	LEU3	6	4	YDL181W(7),YER063W(7),YOR272W(7),YHL016C(7)
PUT3	MAC1	10	3	YGR256W(7),YDL046W(7),YJL149W(7)
PUT3	MET31	5	5	YGL254W(7),YLR130C(7),YLL033W(7),YLL034C(7),YHL015W(7)
PUT3	MET4	17	12	YPR038W(7),YLR301W(7),YOR306C(7),YGR256W(7),YLL010C(7),YOR302W(7),YDL181W(7),YPR039W(7),YLL034C(7),YLL033W(7),YGR084C(7),YPR040W(7)
PUT3	MOT3	9	8	YEL070W(7),YPL135W(10),YHL015W(7),YEL060C(10),YLR130C(7),YEL059W(10),YHL016C(7),YOR315W(7)
PUT3	MSN2	52	6	YHR200W(7),YLL026W(7),YMR019W(10),YLR213C(10),YOL155C(7),YOR272W(7)
PUT3	MSN4	15	4	YML028W(10),YLR108C(10),YMR019W(10),YLL026W(7)
PUT3	MSS11	5	2	YCR107W(10),YGR175C(10)
PUT3	PHD1	35	4	YAR050W(7),YEL070W(7),YLR142W(3),YML116W(7)
PUT3	ROX1	12	7	YEL070W(7),YGR256W(7),YDL046W(7),YCR107W(10),YOR315W(7),YER063W(7),YJL149W(7)
PUT3	YAP1	23	4	YOR315W(7),YCR105W(7),YBL033C(7),YML116W(7)
RAP1	ARR1	11	8	YPR201W(7),YLR397C(10),YMR135W-A(7),YMR087W(7),YCR096C(7),YCR107W(10),YMR086C-A(7),YAL018C(7)
RAP1	FHL1	594	566	YDR406W(7),YDL183C(7),YBL013W(7),YDR041W(7),YLR256W(7),YDR501W(7),YPR132W(7),YPL130W(7),YIL133C(7),YGR204W(7),YPL198W(7),YGR149W(7),YGL031C(7),YGL177W(7),YOR063W(7),YBR061C(7),YDR187C(7),YMR135C(7),YJL178C(7),YLL043W(7),YBR112C(7),YFL034W(7),YHR007C(7),YGR031W(7),YCL041C(7),YOR312C(7),YCL018W(7),YER057C(7),YBL028C(7),YDR417C(7),YCL042W(7),YEL045C(7),YER056C-A(7),YPR036W-A(7),YLL028W(7),YBR118W(7)…
RAP1	GAL4	59	46	YCR104W(7),YBR294W(7),YLL067C(7),YKL225W(7),YJL225C(7),YDR543C(7),YOR140W(10),YBR060C(7),YMR087W(7),YML052W(7),YLL065W(7),YDR542W(7),YPL036W(7),YMR086C-A(7),YBR188C(7),YGR296W(7),YHL049C(7),YHR091C(7),YBL111C(7),YNL339C(7),YNL338W(7),YBL109W(7),YDR544C(7),YDR545W(7),YCR097W(7),YLR461W(7),YDL130W-A(7),YPR201W(7),YOR138C(10),YPL283C(7),YBL029W(7),YCL067C(7),YOL166C(7),YNL337W(7),YIL177C(7),YLR466W(…
RAP1	GCR1	27	27	YCL065W(7),YOL086C(7),YDR064W(7),YPL135W(7),YDR471W(7),YAL038W(7),YER117W(7),YAL039C(7),YOR101W(7),YHR174W(7),YGR192C(7),YGL136C(7),YOR063W(7),YGR084C(7),YDR036C(7),YCR012W(7),YGR214W(7),YGR254W(7),YBL029W(7),YDR050C(7),YOL121C(7),YKL152C(7),YDR418W(7),YCL040W(7),YOR354C(7),YLR044C(7),YBR196C(7)
RAP1	HAL9	41	35	YBR033W(7),YOL084W(7),YOL085C(7),YGR118W(7),YDR064W(7),YDR471W(7),YBL030C(7),YDL191W(7),YPR132W(7),YLR174W(7),YGR260W(7),YDR025W(7),YJL149W(7),YGR234W(7),YKL062W(7),YKL063C(7),YDR063W(7),YDR042C(7),YHL001W(7),YOR063W(7),YLR214W(7),YPL079W(7),YKR093W(7),YOR032C(7),YBL029W(7),YNL337W(7),YOL121C(7),YDL075W(7),YCR024C-A(7),YGR259C(7),YGR059W(7),YCR096C(7),YNL289W(7),YLL029W(7),YOL125W(7)
RAP1	INO4	188	53	YNL103W(10),YDR343C(7),YDR274C(7),YGR157W(7),YMR083W(7),YIL101C(10),YBR082C(7),YMR069W(7),YDR132C(10),YHL007C(10),YDR278C(7),YPL231W(7),YIL002W-A(10),YDR452W(10),YBR085W(7),YLR248W(7),YPL068C(10),YIL055C(7),YHR122W(7),YER091C(7),YOR317W(7),YDL137W(7),YHR001W(10),YHR123W(7),YIR042C(7),YHR033W(7),YMR135W-A(7),YKL183W(7),YNL128W(10),YNR017W(7),YGL116W(7),YBR066C(7),YAL054C(7),YFL016C(7),YOR344C(7),Y…
RAP1	MET31	39	32	YNL277W(7),YLR167W(7),YKL009W(7),YLR180W(7),YHL015W(7),YJL191W(7),YDL191W(7),YER091C-A(7),YGR204W(7),YMR194W(7),YGR203W(7),YHL036W(4|7),YDR042C(7),YHL001W(7),YKL157W(7),YKL084W(7),YGL135W(7),YEL073C(7),YER091C(7),YNL278W(7),YEL072W(7),YBL029W(7),YOL121C(7),YLR179C(7),YDR501W(7),YER092W(7),YJL192C(7),YLR303W(4|7),YDR063W(7),YDR500C(7),YGR055W(7),YMR193W(7)
RAP1	NDD1	6	1	YGL116W(7)
RAP1	TUP1	172	168	YMR326C(7),YDR041W(7),YDL131W(7),YER045C(7),YBR202W(7),YDR024W(7),YBL044W(7),YPR132W(7),YEL021W(7),YKL060C(7),YBR031W(7),YOR063W(7),YDL137W(7),YBL072C(7),YOR050C(7),YOL110W(7),YGL123W(7),YPR015C(7),YKL183W(7),YBR190W(7),YIL122W(7),YPR014C(7),YHL033C(7),YPL145C(7),YLR076C(7),YLR302C(7),YLR461W(7),YBL028C(7),YMR057C(7),YDL130W(7),YLR255C(7),YNL179C(7),YGR213C(7),YNL289W(7),YDR441C(7),YBR118W(7),YFR…
RAP1	USV1	9	8	YOR328W(7),YDR113C(7),YKL176C(7),YBR158W(7),YFR054C(7),YJR159W(7),YFL034C-A(7),YBL060W(7)
REB1	ACE2	11	7	YDR156W(7),YDR155C(7),YDR158W(7),YDR157W(7),YDR154C(7),YJL148W(7),YKL142W(10)
REB1	AFT1	217	54	YDR323C(7),YGR012W(10),YGL068W(10),YDR457W(10),YGL248W(10),YDL045W-A(7),YDL208W(10),YMR280C(7),YNL117W(10),YER156C(7),YOR128C(7),YGL089C(7),YER039C(10),YDL173W(10),YCR068W(10),YBR131W(10),YLR390W-A(10),YMR048W(10),YGR079W(10),YGL159W(7),YER146W(10),YBR179C(10),YLR113W(10),YGR243W(7),YDL209C(10),YPR119W(7),YLR170C(10),YGR078C(7),YDL174C(10),YDR003W(10),YMR186W(4),YHL030W(10),YDR455C(10),YBR081C(10…
REB1	ARO80	11	8	YKL073W(7),YDL137W(7),YKL052C(7),YNL118C(7),YPR026W(7),YKL072W(7),YPR025C(7),YJL148W(7)
REB1	CAT8	6	0
REB1	GCR1	9	1	YDL045W-A(7)
REB1	HSF1	28	15	YKL052C(7),YDR156W(7),YMR185W(7),YNL124W(10),YNR016C(7),YDR158W(7),YHR083W(10),YER017C(10),YDR157W(7),YDR154C(7),YBR049C(7),YBL076C(10),YJL148W(7),YMR186W(4|7),YDR155C(7)
REB1	INO2	6	4	YLR171W(7),YNL171C(7),YNL169C(7),YNR016C(7)
REB1	INO4	60	33	YDR457W(10),YNL103W(10),YDR519W(10),YJR128W(7),YNL199C(10),YDR496C(10),YNL171C(7),YHR153C(10),YNL090W(7),YMR185W(7),YDR452W(10),YJR007W(10),YOR093C(7),YHR083W(10),YPL068C(10),YJR122W(10),YDR101C(10),YLR113W(10),YDL137W(7),YNL169C(7),YOR021C(10),YNL132W(10),YNR016C(7),YER068W(10),YER049W(10),YLR110C(10),YBR143C(10),YOR044W(10),YBR175W(10),YJL149W(10),YAL038W(10),YGR135W(10),YOR152C(10)
REB1	LEU3	23	11	YER069W(7),YOL006C(7),YGL070C(7),YJL148W(7),YHR026W(7),YOR186W(7),YNL001W(7),YJR100C(7),YKR069W(7),YMR189W(7),YOR272W(7)
REB1	MCM1	52	19	YKL058W(7),YLR274W(7),YOR094W(7),YGR078C(7),YKL059C(7),YML120C(7),YPR119W(7),YPL256C(7),YKL072W(7),YER049W(10),YBL059W(7),YMR121C(7),YKL104C(7),YJR007W(10),YJL158C(7),YML119W(7),YJL148W(7),YJL196C(7),YDR028C(10)
REB1	MGA1	18	7	YKL058W(7),YOR094W(7),YDR030C(7),YKL059C(7),YKL072W(7),YOR093C(7),YBL059W(7)
REB1	MIG1	11	8	YGR012W(10),YOR361C(10),YOL148C(10),YER039C(10),YGR011W(7),YER040W(10),YMR189W(7),YOR336W(7)
REB1	MIG2	1	0
REB1	NDD1	3	2	YPR119W(7),YMR001C(7)
REB1	RPN4	29	12	YMR186W(7),YIL075C(7),YFR050C(7),YCR093W(7),YER012W(7),YNL111C(7),YLL039C(10),YEL023C(7),YOR318C(7),YOR319W(7),YER095W(10),YJL001W(7)
REB1	RTG1	12	8	YDR323C(7),YMR019W(10),YCL054W(7),YJR100C(7),YJR098C(7),YKL203C(7),YER048W-A(7),YDR322C-A(7)
REB1	SFP1	14	9	YNR013C(7),YMR186W(7),YNL162W(7),YIL148W(7),YOR116C(7),YOR151C(7),YNL301C(7),YMR121C(7),YJL148W(7)
REB1	SKN7	43	7	YJL158C(7),YDR156W(7),YDR155C(7),YDR158W(7),YDR157W(7),YDR154C(7),YJL148W(7)
REB1	UPC2	3	2	YNL284C(7),YJR100C(7)
REB1	YAP3	7	6	YJL077C(10),YJL076W(10),YDL164C(10),YNL262W(7),YDL161W(10),YOR197W(10)
REB1	YRR1	2	2	YGR184C(7),YER013W(7)
RFX1	CIN5	84	30	YLL012W(7),YMR246W(7),YDL224C(10),YEL025C(10),YHR094C(7),YNL117W(10),YDL129W(7),YLL011W(10),YER044C(7),YJL028W(7),YLR081W(7),YMR177W(7),YGR180C(7),YMR279C(7),YPL075W(7),YPL189W(7),YMR176W(7),YGR295C(10),YDL130W(7),YJL134W(7),YPR015C(7),YER046W(10),YJL179W(10),YJL136C(7),YMR089C(10),YMR178W(10),YEL037C(10),YGL244W(10),YOL133W(10),YLR034C(7)
RFX1	MSN2	90	5	YMR178W(10),YMR087W(10),YDR084C(10),YLR213C(10),YDR013W(10)
RGM1	AFT2	14	2	YER189W(10),YDR545W(10)
RGM1	GAL4	36	29	YCR104W(7),YCR106W(7),YLL067C(7),YKL225W(7),YJL225C(7),YDR543C(7),YLL065W(7),YDR542W(7),YPL036W(7),YJR044C(7),YBL109W(7),YHR091C(7),YPL283C(7),YNL339C(7),YNL338W(7),YJR161C(7),YDR544C(7),YOR318C(7),YPR201W(7),YHL049C(7),YBL111C(7),YNL337W(7),YIL177C(7),YLR466W(7),YLR461W(7),YFL063W(7),YNR076W(7),YJR144W(7),YML133C(7)
RGM1	HAL9	3	2	YLR460C(7),YNL337W(7)
RGM1	RAP1	51	45	YCR104W(7),YBR050C(10),YLL067C(7),YKL225W(7),YJL225C(7),YDR543C(7),YLL065W(7),YDR542W(7),YPL036W(7),YHR091C(7),YBL111C(7),YNL339C(7),YNL338W(7),YBL109W(7),YDR544C(7),YJL190C(7),YHL046C(7),YDL076C(7),YLL066C(7),YGR148C(7),YPR201W(7),YHL049C(7),YPL283C(7),YCL068C(7),YOL126C(7),YIL019W(7),YHR141C(7),YNL337W(7),YIL177C(7),YLR466W(7),YLR461W(7),YFL063W(7),YHL048W(7),YHR021C(7),YGL261C(7),YGR295C(7),YD…
RGM1	ROX1	14	5	YDL155W(10),YNL339C(7),YHR091C(7),YOR319W(10),YDR545W(10)
RGT1	CIN5	16	11	YGL253W(7),YLR001C(7),YER028C(7),YPL181W(7),YHR094C(7),YHR005C-A(7),YDR345C(7),YNL146W(7),YHR092C(7),YMR011W(7),YDL137W(7)
RGT1	GCR1	2	2	YBL073W(7),YHR092C(2|7)
RGT1	INO4	7	3	YDR345C(7),YIL101C(10),YDL137W(7)
RGT1	PHD1	6	1	YMR011W(7)
RGT1	SOK2	16	7	YCR027C(7),YHR095W(7),YHR094C(7),YKR076W(2),YMR011W(2),YHR092C(2),YNL234W(2)
RIM101	AFT2	8	8	YIR020C(10),YDR473C(7),YEL070W(10),YDR441C(10),YCR107W(10),YLL034C(7),YLL011W(10),YDR442W(10)
RIM101	ARG80	5	0
RIM101	ARG81	9	1	YDR282C(7)
RIM101	ARR1	2	1	YCR107W(10)
RIM101	ASH1	11	4	YDR442W(10),YCR107W(10),YKR040C(10),YDR441C(10)
RIM101	AZF1	10	2	YKR042W(10),YMR319C(7)
RIM101	CIN5	57	15	YJR158W(7),YAL064C-A(7),YDR279W(7),YML116W(7),YOR306C(7),YNR060W(7),YMR319C(7),YKL039W(10),YKL219W(7),YMR172W(10),YLL011W(10),YGR168C(10),YMR173W(7),YBR072W(4),YMR136W(7)
RIM101	CUP9	13	1	YJR158W(7)
RIM101	DAL81	18	13	YER044C(10),YPR108W(10),YLR367W(10),YBR086C(10),YKL138C-A(10),YPR107C(10),YKL220C(10),YBR087W(10),YER007C-A(10),YDR028C(10),YDR393W(10),YOL013W-A(10),YMR135C(10)
RIM101	FKH2	9	5	YGL001C(10),YCR021C(10),YMR258C(10),YML116W(7),YBL029W(10)
RIM101	GZF3	6	5	YCR107W(10),YGL001C(10),YCR018C-A(10),YCR019W(10),YDR084C(10)
RIM101	HAL9	7	1	YFR045W(7)
RIM101	HAP1	8	6	YNR060W(7),YGL001C(10),YMR256C(10),YER044C(10),YKR042W(10),YKR040C(10)
RIM101	HMS1	6	0
RIM101	INO4	54	37	YHR028C(10),YLR367W(10),YOR319W(10),YNL232W(10),YPR107C(10),YCL056C(10),YKL220C(10),YDR323C(10),YDR370C(10),YCL055W(10),YKL039W(10),YCR032W(10),YMR259C(10),YER044C(10),YPL085W(10),YPR110C(10),YPR111W(10),YOR094W(10),YBR087W(10),YAL027W(10),YDR371W(10),YDR393W(10),YGR168C(10),YKL179C(10),YPR108W(10),YIR038C(10),YEL070W(10),YPL086C(10),YBR086C(10),YKL138C-A(10),YER007C-A(10),YIL119C(10),YKL040C(10)…
RIM101	LEU3	6	0
RIM101	MAC1	5	1	YMR319C(7)
RIM101	MCM1	38	19	YCR028C(10),YKL220C(10),YDR323C(10),YDR028C(10),YLR367W(10),YBR086C(10),YOR319W(10),YKL138C-A(10),YPR107C(10),YCL056C(10),YBR087W(10),YER007C-A(10),YOR093C(10),YKL039W(10),YDR370C(10),YDR371W(10),YDR393W(10),YCR032W(10),YNL101W(10)
RIM101	MOT3	9	2	YJR158W(7),YCR021C(10)
RIM101	MSN2	45	6	YMR173W-A(7),YBR072W(4),YDR084C(10),YHR088W(10),YJR011C(10),YMR173W(7)
RIM101	MSN4	17	5	YBR072W(4),YJR011C(10),YDR084C(10),YMR172C-A(10),YHR088W(10)
RIM101	MSS11	1	1	YCR107W(10)
RIM101	NDT80	5	3	YJL203W(10),YMR258C(10),YPL188W(10)
RIM101	PHD1	33	4	YJR158W(7),YML116W(7),YMR319C(7),YMR136W(7)
RIM101	PPR1	4	1	YJL204C(7)
RIM101	PUT3	10	6	YML116W(7),YOR306C(7),YMR017W(10),YCR107W(10),YLL034C(7),YLL011W(10)
RIM101	RLM1	11	3	YGR089W(7),YJR158W(7),YKL219W(7)
RIM101	ROX1	28	5	YOR319W(10),YJR158W(7),YCR107W(10),YMR136W(7),YMR319C(7)
RIM101	RTG1	10	4	YDR473C(7),YDR084C(10),YDR284C(7),YER142C(10)
RIM101	SIP4	4	0
RIM101	SKN7	34	10	YMR173W-A(7),YMR171C(7),YMR173W(7),YMR319C(7),YMR172W(10),YDR442W(10),YCR018C-A(10),YCR019W(10),YNL087W(10),YMR136W(7)
RIM101	SKO1	38	6	YMR173W-A(7),YJR158W(7),YNR060W(7),YMR319C(7),YMR136W(7),YMR173W(7)
RIM101	SOK2	49	10	YJR158W(7),YAL064C-A(7),YCR019W(10),YLR413W(10),YMR319C(7),YDR089W(10),YDR442W(10),YMR173W(7),YER142C(10),YNL087W(10)
RIM101	STE12	71	4	YDR282C(7),YKL219W(7),YMR319C(7),YIR038C(10)
RIM101	SWI6	9	5	YMR256C(10),YIR038C(10),YJL157C(10),YLL034C(7),YMR136W(7)
RIM101	XBP1	32	29	YKR042W(10),YKR040C(10),YDL246C(10),YOL156W(10),YDR442W(10),YGR249W(10),YCR028C(10),YIR020C(10),YJL157C(10),YER044C(10),YJL221C(10),YDR089W(10),YIL099W(10),YJL219W(10),YOL157C(10),YCR107W(10),YCR021C(10),YMR173W(7),YGL234W(10),YER045C(10),YMR172C-A(10),YBL029W(10),YDR441C(10),YPL188W(10),YIL119C(10),YKL040C(10),YIL172C(10),YJL060W(10),YNL087W(10)
RIM101	YAP1	36	8	YMR173W-A(7),YML116W(7),YJL203W(10),YMR173W(7),YBR072W(4),YDR084C(10),YCR018C-A(10),YCR019W(10)
RIM101	YOX1	21	4	YML005W(10),YJL204C(7),YAL063C(10),YFL061W(10)
RIM101	YRR1	1	1	YDR279W(7)
RLM1	CUP9	15	15	YJR158W(7),YEL040W(7),YDL037C(7),YDR042C(7),YOR314W(7),YMR013C(7),YNL289W(7),YIL119C(7),YJR159W(7),YDR077W(7),YEL041W(7),YDL245C(7),YDL246C(7),YJR157W(7),YDR076W(7)
RLM1	ROX1	26	23	YGL196W(7),YEL040W(7),YIL119C(7),YJR159W(7),YDR373W(7),YJR158W(7),YJL148W(7),YMR014W(7),YDR076W(7),YCR024C(7),YDR042C(7),YDL246C(7),YJR157W(7),YHR193C(7),YOR314W(7),YLR467W(7),YDR077W(7),YJL104W(7),YHR194W(7),YNL289W(7),YOR315W(7),YDR372C(7),YDL245C(7)
RME1	ACE2	12	11	YKL068W(7),YOR138C(7),YML121W(7),YOR140W(7),YGL134W(7),YLR438C-A(7),YER079W(7),YJL159W(7),YER078C(7),YJL148W(7),YFR017C(7)
RME1	AFT2	4	2	YEL012W(7),YER079W(7)
RME1	AZF1	5	5	YJL148W(7),YDR144C(7),YDR042C(7),YDR471W(7),YOL156W(7)
RME1	BAS1	6	6	YKL120W(7),YLR060W(7),YBR216C(7),YLR061W(7),YBR217W(7),YGL135W(7)
RME1	CUP9	5	5	YPL198W(7),YMR013C(7),YDR042C(7),YJR100C(7),YOL156W(7)
RME1	FHL1	23	23	YOL109W(7),YOR235W(7),YLR060W(7),YGL136C(7),YIL052C(7),YDR471W(7),YLR061W(7),YPL143W(7),YPL198W(7),YPL130W(7),YFL034C-A(7),YGL135W(7),YFL034W(7),YLR367W(7),YMR013C(7),YLR438C-A(7),YJL159W(7),YLR366W(7),YHR140W(7),YFR017C(7),YOR236W(7),YDL184C(7),YDR207C(7)
RME1	FKH2	7	5	YER078C(7),YIL158W(7),YCL055W(7),YLR438C-A(7),YER079W(7)
RME1	GAL4	3	0
RME1	GCR1	6	6	YKL120W(7),YKL068W(7),YGL136C(7),YHR140W(7),YDR471W(7),YHL034C(7)
RME1	HAL9	3	3	YDR042C(7),YDR471W(7),YOR235W(7)
RME1	LEU3	9	9	YOR236W(7),YPL198W(7),YDR207C(7),YOR140W(7),YDR042C(7),YJR100C(7),YDL184C(7),YJL148W(7),YJL045W(7)
RME1	MAC1	9	9	YKL120W(7),YGL136C(7),YPL198W(7),YLR105C(7),YER007C-A(7),YJR100C(7),YJL148W(7),YGL135W(7),YDR207C(7)
RME1	MCM1	12	6	YIL158W(7),YCL055W(7),YBL026W(7),YDR042C(7),YJL159W(7),YJL148W(7)
RME1	MET31	8	8	YHR156C(7),YKR062W(7),YLR105C(7),YER007C-A(7),YJR100C(7),YDR042C(7),YGL135W(7),YLR027C(7)
RME1	MET4	3	3	YML121W(7),YOR236W(7),YLR368W(7)
RME1	MOT3	2	1	YIL014W(7)
RME1	MSN4	13	9	YML125C(7),YOR236W(7),YOR235W(7),YPL198W(7),YCL069W(7),YMR165C(7),YLR438C-A(7),YJL159W(7),YDR372C(7)
RME1	RAP1	28	23	YOL109W(7),YLR060W(7),YGL136C(7),YIL052C(7),YDR471W(7),YLR061W(7),YJL045W(7),YPL143W(7),YNR043W(7),YPL198W(7),YPL130W(7),YDR042C(7),YFL034C-A(7),YGL135W(7),YFL034W(7),YLR367W(7),YMR013C(7),YJL159W(7),YJL148W(7),YFR017C(7),YML125C(7),YOR236W(7),YDL184C(7)
RME1	RIM101	6	0
RME1	RLM1	6	6	YMR013C(7),YDR042C(7),YJL159W(7),YHL034C(7),YDR372C(7),YJL148W(7)
RME1	ROX1	18	18	YDR207C(7),YOR236W(7),YOR235W(7),YML056C(7),YGL136C(7),YML055W(7),YGL134W(7),YPL130W(7),YDR042C(7),YJR100C(7),YDR471W(7),YOL156W(7),YER007C-A(7),YDR372C(7),YJL148W(7),YOR040W(7),YGL135W(7),YJL045W(7)
RME1	SFP1	14	13	YPL143W(7),YLR061W(7),YLR367W(7),YOR138C(7),YPL198W(7),YIL052C(7),YDR471W(7),YGL136C(7),YDL184C(7),YJL148W(7),YFR017C(7),YGL135W(7),YDR207C(7)
RME1	SWI6	6	6	YDR144C(7),YHR156C(7),YML121W(7),YEL010W(7),YDR372C(7),YER078C(7)
RME1	YAP1	15	12	YER079W(7),YOR236W(7),YLR367W(7),YGL136C(7),YML121W(7),YLR105C(7),YLR438C-A(7),YOL156W(7),YLR366W(7),YER078C(7),YFR017C(7),YGL135W(7)
RME1	USV1	1	1	YFL034C-A(7)
ROX1	ARR1	5	3	YER007C-A(7),YCR107W(10),YMR135W-A(7)
ROX1	FHL1	46	37	YKL032C(7),YCR065W(7),YOL121C(7),YOR235W(7),YGL136C(7),YMR135C(7),YNL097C(7),YIL119C(7),YIL099W(7),YCR063W(7),YDR471W(7),YDL185W(7),YEL055C(7),YAL038W(7),YJL149W(7),YJR094C(7),YOR178C(7),YPL130W(7),YEL044W(7),YMR136W(7),YMR016C(7),YGL135W(7),YMR017W(7),YOR032C(7),YLR074C(7),YDR077W(7),YER045C(7),YPL230W(7),YDR259C(7),YCR064C(7),YOR236W(7),YMR135W-A(7),YDR208W(7),YJR159W(7),YIL100W(7),YEL060C(7),Y…
RPH1	ACE2	12	1	YDR154C(7)
RPH1	AFT1	22	12	YCL065W(7),YKR026C(7),YDR084C(7),YDR473C(7),YDR156W(10),YDR155C(10),YCR105W(10),YDR183W(7),YDR158W(10),YDR471W(7),YDR157W(10),YEL059W(10)
RPH1	AFT2	18	14	YLL015W(10),YDR152W(10),YDR473C(7),YNL241C(10),YPL253C(10),YCR107W(10),YER177W(10),YLR439W(10),YEL059W(10),YLL034C(7),YDR151C(10),YFR017C(10),YPL251W(10),YLL033W(10)
RPH1	ARG80	2	2	YJR100C(7),YDL176W(7)
RPH1	ARG81	4	3	YDR446W(7),YDR084C(7),YDL176W(7)
RPH1	ARR1	2	1	YCR107W(10)
RPH1	BAS1	6	4	YCL065W(7),YKL120W(7),YKL033W-A(7),YDR084C(7)
RPH1	CST6	2	2	YDR068W(7),YDR067C(7)
RPH1	DAL80	9	0
RPH1	FKH1	4	2	YDR084C(7),YCL063W(7)
RPH1	GAL4	5	3	YCL065W(7),YLR082C(7),YDR004W(7)
RPH1	GAT1	5	0
RPH1	GAT3	2	2	YCL065W(7),YDR449C(7)
RPH1	GCR1	9	8	YCL065W(7),YKL120W(7),YDR471W(7),YBR056W(7),YLR313C(7),YDR472W(7),YGL148W(7),YOL121C(7)
RPH1	GTS1	1	0
RPH1	GZF3	5	3	YCR105W(10),YCR107W(10),YNL241C(10)
RPH1	HSF1	14	4	YDR154C(7),YDL176W(7),YDR151C(10),YDR152W(10)
RPH1	MAC1	6	4	YHR155W(7),YKL120W(7),YJR100C(7),YAR042W(7)
RPH1	MCM1	7	3	YLR302C(7),YBL059W(7),YBR036C(7)
RPH1	MET31	7	5	YHR155W(7),YLL034C(7),YKR062W(7),YOL121C(7),YJR100C(7)
RPH1	MET4	8	2	YLL034C(7),YOL121C(7)
RPH1	MGA1	8	6	YBR056W(7),YDR067C(7),YCR105W(10),YBL059W(7),YDR068W(7),YCR107W(10)
RPH1	MOT3	3	2	YEL060C(10),YEL059W(10)
RPH1	MSN2	32	3	YER013W(7),YBR126C(7),YER177W(10)
RPH1	MSN4	14	2	YCL065W(7),YML101C(10)
RPH1	MSS11	2	2	YCR105W(10),YCR107W(10)
RPH1	NDT80	1	1	YDR084C(7)
RPH1	PDR1	11	4	YCL065W(7),YBL005W(7),YOL121C(7),YDR471W(7)
RPH1	PHO4	9	3	YGL148W(7),YML101C(10),YCL063W(7)
RPH1	PUT3	8	6	YDR152W(10),YEL060C(10),YEL059W(10),YLL034C(7),YDR151C(10),YCR107W(10)
RPH1	RIM101	5	3	YDR473C(7),YCR107W(10),YLL034C(7)
RPH1	RLM1	3	2	YCL065W(7),YLR341W(7)
RPH1	RME1	5	4	YKL120W(7),YJR100C(7),YDR471W(7),YKR062W(7)
RPH1	RTG1	6	2	YDR473C(7),YJR100C(7)
RPH1	SFP1	12	6	YJL068C(7),YJL067W(7),YDR473C(7),YIL148W(7),YOL121C(7),YDR471W(7)
RPH1	SKN7	15	1	YDR154C(7)
RPH1	STB5	7	2	YKL120W(7),YDR084C(7)
RPH1	SWI6	2	1	YLL034C(7)
RPH1	TYE7	3	1	YIL148W(7)
RPH1	XBP1	3	2	YCR105W(10),YCR107W(10)
RPH1	YAP1	8	2	YDR363W-A(7),YLR302C(7)
RPH1	YAP5	10	8	YCL065W(7),YOR386W(4|7),YDR449C(7),YDR245W(7),YDR377W(7),YDR450W(7),YBL005W(7),YBR036C(7)
RPH1	YRR1	1	1	YER013W(7)
RPN4	ACE2	7	1	YFR010W(7)
RPN4	AFT1	23	11	YDL007W(10),YDR152W(7),YDL140C(10),YFL023W(10),YFL024C(10),YKL220C(4),YDR270W(4),YKL147C(10),YJL002C(10),YOR158W(10),YDR151C(7)
RPN4	AFT2	12	5	YER177W(10),YDL114W(7),YJR006W(10),YEL070W(10),YDL115C(7)
RPN4	ARG80	8	1	YER012W(7)
RPN4	ARG81	7	0
RPN4	AZF1	4	0
RPN4	CST6	4	1	YBR109C(7)
RPN4	DAL80	6	1	YDR127W(7)
RPN4	GAT3	6	5	YNL339C(7),YDL114W(7),YNL337W(7),YNL338W(7),YDL115C(7)
RPN4	GCR1	5	3	YCR012W(7),YGL012W(7),YKL196C(7)
RPN4	GZF3	4	1	YGL001C(10)
RPN4	HAL9	3	2	YNL337W(7),YJL001W(7)
RPN4	HAP1	11	3	YGL001C(10),YNL156C(10),YML008C(10)
RPN4	HAP4	15	6	YKL015W(7),YNL339C(7),YNL338W(7),YNL337W(7),YJL001W(7),YKL016C(7)
RPN4	HMS1	3	0
RPN4	HSF1	16	7	YDL007W(10),YMR186W(7),YKL009W(7),YGR142W(4),YOR007C(4|7),YDR127W(7),YOL082W(4)
RPN4	MIG3	1	0
RPN4	MOT3	5	1	YML008C(10)
RPN4	MSN2	53	19	YIL075C(4),YGL180W(4),YOL082W(4),YML007W(4),YCR005C(4),YML092C(4),YNL155W(4),YER177W(10),YCR012W(4|7),YER094C(4),YNL156C(10),YER012W(4),YOR007C(4),YBR049C(4),YGL011C(4),YOR157C(4),YGR142W(4),YGL010W(4),YGL013C(4)
RPN4	PDR1	18	13	YBL087C(7),YNL339C(7),YNL338W(7),YER143W(7),YER142C(7),YOR318C(7),YDL147W(7),YNL337W(7),YOR319W(7),YDL148C(7),YJL001W(4|7),YCR108C(10),YDL115C(7)
RPN4	RAP1	44	22	YFR004W(7),YMR275C(10),YFR003C(7),YKL009W(7),YIL075C(7),YNL339C(7),YNL338W(7),YHR001W(10),YEL022W(7),YKL016C(7),YLR367W(7),YCR012W(4|7),YNL337W(7),YKL161C(7),YKL015W(7),YBL022C(4),YBL087C(7),YCR006C(7),YKL010C(7),YEL023C(7),YGR253C(7),YKL210W(7)
RPN4	RGM1	5	4	YNL339C(7),YNL337W(7),YNL338W(7),YOR318C(7)
RPN4	ROX1	15	4	YNL339C(7),YGL012W(7),YDL148C(7),YGL013C(7)
RPN4	RPH1	4	2	YER177W(10),YDR427W(7)
RPN4	SFP1	9	4	YLR367W(7),YDR152W(7),YMR186W(7),YBL087C(7)
RPN4	SKO1	7	5	YJL148W(10),YOR319W(7),YCR008W(7),YCR012W(4|7),YOR318C(7)
RPN4	TYE7	14	5	YKL015W(7),YGR223C(7),YER021W(7),YKL016C(7),YKL009W(7)
RPN4	UGA3	13	5	YEL023C(7),YNL232W(10),YKL219W(10),YER133W(10),YPR107C(10)
RPN4	UPC2	18	12	YCR012W(7),YCR005C(7),YCR006C(7),YCL002C(7),YCL008C(7),YBR109C(7),YCR004C(7),YCL010C(7),YCR002C(7),YCL007C(7),YCR008W(7),YCL009C(7)
RPN4	WAR1	1	1	YCR082W(7)
RPN4	YAP3	5	0
RPN4	YAP6	34	13	YDL007W(10),YMR186W(7),YML007W(4),YKL040C(10),YJR108W(10),YGL001C(10),YBR101C(10),YOR319W(7),YDR373W(10),YNL145W(4|7),YPR091C(4),YIL169C(4),YER044C(7)
RPN4	YRR1	5	1	YOR353C(7)
RPN4	ZAP1	3	3	YDR066C(7),YNL337W(7),YNL338W(7)
RTG1	ARR1	3	0
RTG1	AZF1	3	1	YGL001C(7)
RTG1	CUP9	6	3	YJR100C(7),YGL001C(7),YGR271W(7)
RTG1	HAL9	11	3	YGL001C(7),YJR011C(7),YGR271W(7)
RTG1	HMS1	6	4	YCR019W(7),YGL001C(7),YCR018C-A(7),YDR179C(7)
RTG1	MET31	6	3	YEL072W(7),YJR100C(7),YGL254W(7)
RTG1	RLM1	9	6	YEL072W(7),YCR019W(7),YAR053W(7),YCR018C-A(7),YGL259W(7),YDR179C(7)
RTG1	ROX1	5	1	YJR100C(7)
RTG1	YRR1	1	0
RTG3	ADR1	37	14	YKR009C(7),YIL136W(10),YKL071W(7),YLR304C(2),YER126C(10),YLR258W(10),YJL204C(7),YDL110C(10),YJL023C(7),YDR077W(7),YNL037C(2),YCR021C(10),YJR148W(7),YDL018C(7)
RTG3	AFT2	14	7	YDR473C(7),YDR534C(7),YMR135W-A(10),YPL137C(10),YCR107W(10),YLL015W(10),YLR141W(10)
RTG3	ARG80	21	19	YLL001W(7),YGR188C(7),YDL176W(7),YEL050C(7),YOR303W(7),YDR494W(7),YCR019W(7),YNL010W(7),YOR302W(7),YOL001W(7),YHR081W(7),YGR071C(7),YCR018C-A(7),YGR271W(7),YJL088W(7),YDR131C(7),YMR098C(7),YGL001C(7),YMR193W(7)
RTG3	ARG81	11	8	YOR303W(7),YDR522C(7),YDL176W(7),YLL001W(7),YDL001W(7),YOR302W(7),YLR318W(7),YJL088W(7)
RTG3	ARR1	7	3	YCR096C(7),YCR107W(10),YDR317W(7)
RTG3	ASH1	6	3	YKL071W(7),YCR107W(10),YJL088W(7)
RTG3	BAS1	12	11	YCL065W(7),YLR397C(7),YCR020W-B(7),YDL001W(7),YCR019W(7),YNL010W(7),YKL179C(7),YOL001W(7),YKL219W(7),YCR018C-A(7),YMR098C(7)
RTG3	CIN5	42	24	YJL031C(7),YDR279W(7),YLL055W(7),YDR041W(7),YDL044C(7),YDR519W(10),YDL182W(7),YDR508C(7),YOR303W(7),YAL061W(10),YDR534C(7),YEL071W(4|7),YLR304C(4|7),YCR019W(7),YKR102W(7),YOR302W(7),YIR019C(10),YKL219W(7),YDR077W(7),YLR113W(7),YDR510W(7),YDR040C(7),YER001W(7),YJR148W(7)
RTG3	CRZ1	7	4	YDL001W(7),YIR019C(10),YHR137W(7),YDR040C(7)
RTG3	CST6	4	2	YBR167C(7),YKL179C(7)
RTG3	CUP9	10	6	YLL001W(7),YGL001C(7),YEL071W(7),YDR077W(7),YGR271W(7),YMR193W(7)
RTG3	DAL80	9	0
RTG3	DAL81	24	14	YLR266C(7),YLR397C(7),YDL182W(7),YKR040C(7),YGL255W(7),YDR042C(10),YER013W(10),YLR267W(10),YJR109C(10),YLR304C(7),YPL125W(7),YDR510W(7),YJR110W(10),YDR508C(7)
RTG3	FKH2	17	6	YGR050C(7),YKR040C(7),YFR022W(7),YAL029C(7),YCR021C(10),YDL018C(7)
RTG3	FZF1	12	10	YKL221W(7),YDR317W(7),YHR156C(7),YDR473C(7),YNL010W(7),YBR167C(7),YGR271W(7),YDR179W-A(7),YMR098C(7),YDR179C(7)
RTG3	GAL4	7	4	YLR082C(7),YLR397C(7),YCL065W(7),YCR020C-A(10)
RTG3	GAT1	39	20	YOL159C(10),YJR011C(10),YIR029W(10),YMR227C(10),YER044C-A(10),YMR019W(10),YDR084C(10),YLR302C(10),YMR228W(10),YDR079W(10),YJR109C(10),YDR042C(10),YNL001W(10),YDR068W(10),YGR072W(10),YDR078C(10),YNL002C(10),YJR110W(10),YDR067C(10),YGR218W(10)
RTG3	GCN4	41	20	YNL037C(7),YOR303W(7),YPR038W(7),YLL004W(7),YLL005C(7),YDR508C(7),YER001W(7),YLR049C(7),YBR104W(7),YKL179C(7),YOR302W(7),YPL093W(10),YPR039W(7),YJL088W(7),YHR018C(7),YDR510W(7),YDL182W(7),YFR017C(7),YPR040W(7),YDR179C(7)
RTG3	GLN3	32	21	YOL159C(10),YPR038W(7),YDL066W(10),YDR040C(7),YGL255W(7),YKL179C(7),YFR022W(7),YPR039W(7),YDL067C(10),YJR109C(10),YLR130C(7),YJL023C(7),YDR077W(7),YKR102W(7),YHR018C(7),YDR510W(7),YJR110W(10),YDR508C(7),YJR148W(7),YPR040W(7),YKR040C(7)
RTG3	GTS1	5	4	YKL221W(7),YEL072W(7),YCR018C-A(7),YKL220C(7)
RTG3	GZF3	15	4	YCR105W(10),YDR084C(10),YCR107W(10),YKR056W(10)
RTG3	HAC1	2	2	YCR019W(7),YCR018C-A(7)
RTG3	HAL9	20	12	YDR522C(7),YDR317W(7),YGL001C(7),YDL001W(7),YER001W(7),YCR096C(7),YGR071C(7),YDL176W(7),YGR271W(7),YPR198W(7),YER002W(7),YMR258C(7)
RTG3	HMS1	12	11	YCL065W(7),YLL001W(7),YDR522C(7),YGL001C(7),YEL050C(7),YCR019W(7),YCR096C(7),YOL001W(7),YCR018C-A(7),YMR193W(7),YDR179C(7)
RTG3	HSF1	17	5	YDL176W(7),YGR142W(7),YDR171W(7),YGR050C(7),YPR040W(7)
RTG3	LEU3	17	12	YLL005C(7),YEL072W(7),YLL004W(7),YGL001C(7),YEL050C(7),YCR019W(7),YKL216W(7),YOL001W(7),YDR077W(7),YCR018C-A(7),YBR163W(7),YMR193W(7)
RTG3	MBP1	22	9	YLR397C(7),YGR188C(7),YMR178W(7),YNR017W(7),YDR084C(10),YLR049C(7),YJR011C(10),YFR017C(7),YDL018C(7)
RTG3	MCM1	22	8	YKR040C(7),YDL044C(7),YIR019C(10),YBR167C(7),YLR130C(7),YDR179W-A(7),YHR137W(7),YDR179C(7)
RTG3	MET31	11	10	YLL005C(7),YEL072W(7),YDR522C(7),YLL004W(7),YHR156C(7),YGL255W(7),YDR494W(7),YLR130C(7),YDR131C(7),YMR193W(7)
RTG3	MET4	23	15	YLR266C(7),YLL005C(7),YEL072W(7),YPR038W(7),YLL004W(7),YKR040C(7),YDR040C(7),YDR041W(7),YOR302W(7),YPR039W(7),YDR510W(7),YNL037C(7),YHR137W(7),YPR040W(7),YDR508C(7)
RTG3	MGA1	18	5	YBR167C(7),YCR105W(10),YDR041W(7),YCR107W(10),YDR040C(7)
RTG3	MIG2	4	2	YDR078C(10),YDR079W(10)
RTG3	MIG3	3	3	YCR019W(7),YFR017C(7),YCR018C-A(7)
RTG3	MOT3	13	9	YNL037C(7),YKR040C(7),YPL135W(10),YGL255W(7),YNL036W(10),YLR130C(7),YDR077W(7),YCR021C(10),YHR137W(7)
RTG3	MSN2	75	18	YOL159C(10),YEL010W(10),YNL037C(2),YHR156C(7),YGL255W(7),YFR017C(7),YMR019W(10),YDR084C(10),YEL071W(4),YDR079W(10),YLR304C(4),YMR227C(10),YNR001C(4),YDR068W(10),YGR072W(10),YDR078C(10),YJR011C(10),YDR067C(10)
RTG3	MSN4	37	18	YCL065W(7),YOL159C(10),YJR011C(10),YGR218W(10),YDR042C(10),YMR228W(10),YMR019W(10),YDR084C(10),YER013W(10),YGL159W(7),YMR227C(10),YDR068W(10),YNL001W(10),YGR071C(7),YGR072W(10),YEL010W(10),YDR067C(10),YDR179W-A(7)
RTG3	MSS11	5	4	YCR105W(10),YCR107W(10),YBR247C(10),YDL110C(10)
RTG3	NDT80	4	0
RTG3	NRG1	32	22	YBL043W(10),YDR041W(7),YCR105W(10),YMR251W-A(10),YLR267W(10),YKL221W(7),YHR156C(7),YGR050C(7),YLR397C(7),YDR473C(7),YKR102W(7),YOR136W(7),YDR077W(7),YGR271W(7),YFR017C(7),YDR040C(7),YER001W(7),YKL179C(7),YEL071W(7),YCR107W(10),YKL220C(7),YIL056W(10)
RTG3	PDC2	2	1	YDR317W(7)
RTG3	PHO2	15	7	YDL018C(7),YGL001C(7),YGL255W(7),YNL036W(10),YDR077W(7),YLL015W(10),YKL220C(7)
RTG3	PHO4	20	10	YLR266C(7),YLR397C(7),YCR095C(7),YER129W(7),YKR102W(7),YER128W(7),YDR482C(10),YIL037C(7),YHR137W(7),YLR141W(10)
RTG3	PUT3	12	10	YOR303W(7),YPR038W(7),YPL135W(10),YMR019W(10),YPL137C(10),YPR039W(7),YOR302W(7),YLR130C(7),YCR107W(10),YPR040W(7)
RTG3	RIM101	15	8	YJR011C(10),YDR279W(7),YDR473C(7),YDR084C(10),YJL204C(7),YKL219W(7),YCR107W(10),YCR021C(10)
RTG3	RLM1	21	17	YCL065W(7),YEL072W(7),YDR522C(7),YEL050C(7),YDL001W(7),YER001W(7),YCR019W(7),YDL044C(7),YNL010W(7),YKR102W(7),YGL159W(7),YKL219W(7),YDR077W(7),YKL179C(7),YCR018C-A(7),YPR198W(7),YDR179C(7)
RTG3	ROX1	12	8	YNL037C(7),YNL036W(10),YEL071W(7),YCR105W(10),YCR107W(10),YIL056W(10),YDR077W(7),YDR179W-A(7)
RTG3	RPH1	13	7	YCL065W(7),YDR473C(7),YLR082C(7),YCR105W(10),YCR107W(10),YDL176W(7),YLL015W(10)
RTG3	RTG1	36	28	YOL159C(10),YKL071W(7),YDR042C(10),YMR019W(10),YGR072W(10),YLR302C(10),YCR018C-A(7),YNL002C(10),YMR098C(7),YDR179C(7),YMR228W(10),YEL071W(4),YMR227C(10),YEL010W(10),YLR397C(7),YDR084C(10),YDR473C(7),YER013W(10),YCR019W(7),YMR192W(7),YIR019C(10),YAL029C(7),YGR271W(7),YHR137W(7),YEL072W(7),YCR095C(7),YGL001C(7),YNL001W(10)
RTG3	SIP4	5	5	YCR018C-A(7),YDR522C(7),YDR317W(7),YCR019W(7),YMR258C(7)
RTG3	SKN7	29	13	YLR397C(7),YKR040C(7),YPL135W(10),YNR017W(7),YPL137C(10),YLR258W(10),YLR304C(4),YDR077W(7),YGR050C(7),YNR001C(4),YDL182W(7),YFR017C(7),YJR148W(7)
RTG3	SKO1	35	21	YNL037C(7),YOR303W(7),YAL061W(10),YGR050C(7),YCR019W(7),YNR001C(4|7),YNR053C(10),YER110C(10),YDR041W(7),YKR102W(7),YDR040C(7),YDR077W(7),YBR247C(10),YJL088W(7),YLR113W(7),YDR510W(7),YDL182W(7),YDR508C(7),YHR137W(7),YLR009W(10),YPL012W(10)
RTG3	SOK2	33	8	YIR029W(10),YER001W(7),YMR192W(7),YEL071W(7),YDR077W(7),YCR018C-A(7),YDR510W(7),YLL055W(7)
RTG3	STB5	20	6	YHR156C(7),YKL179C(7),YLR304C(4),YDR179C(7),YJR148W(7),YDR179W-A(7)
RTG3	STP1	35	20	YDR494W(7),YCR095C(7),YLL004W(7),YBR167C(7),YHR156C(7),YLL005C(7),YDR473C(7),YKR004C(7),YCR019W(7),YMR192W(7),YCR096C(7),YDR179W-A(7),YGR071C(7),YCR018C-A(7),YDR510W(7),YDL182W(7),YDR508C(7),YGL001C(7),YMR258C(7),YDR179C(7)
RTG3	SUM1	9	8	YCL065W(7),YLL005C(7),YDR522C(7),YLL004W(7),YLR082C(7),YDL001W(7),YFR022W(7),YKL179C(7)
RTG3	TEC1	26	7	YDR522C(7),YDR317W(7),YDR171W(7),YDR041W(7),YJR109C(10),YDR077W(7),YJR148W(7)
RTG3	THI2	14	10	YJR011C(10),YDR473C(7),YCR019W(7),YJL204C(7),YCR020C-A(10),YCR018C-A(7),YGR072W(10),YDR179C(7),YDR179W-A(7),YOL145C(7)
RTG3	UGA3	16	13	YCL065W(7),YCR095C(7),YIR029W(10),YHR156C(7),YER001W(7),YCR019W(7),YDR146C(10),YKR102W(7),YCR105W(10),YMR193W(7),YCR018C-A(7),YGL001C(7),YMR258C(7)
RTG3	UPC2	4	4	YIR019C(10),YDR179C(7),YHR137W(7),YDR179W-A(7)
RTG3	XBP1	25	12	YBL043W(10),YMR192W(7),YGR271W(7),YMR135W-A(10),YER069W(10),YNL036W(10),YDR314C(10),YCR105W(10),YCR107W(10),YDR068W(10),YLR113W(7),YCR021C(10)
RTG3	YAP1	47	18	YLR107W(7),YLR304C(4),YEL072W(7),YLL055W(7),YGL001C(7),YDR534C(7),YDR084C(10),YFR022W(7),YKL221W(7),YHR051W(7),YIR019C(10),YGR142W(7),YLR113W(7),YDR179C(7),YDL182W(7),YFR017C(7),YHR137W(7),YKL220C(7)
RTG3	YAP3	1	0
RTG3	YAP6	48	20	YCL065W(7),YOL159C(10),YJR011C(10),YEL071W(7),YHR137W(7),YMR228W(10),YDR473C(7),YNR053C(10),YLR304C(4|7),YKR102W(7),YNL134C(10),YMR227C(10),YCR105W(10),YDR522C(7),YCR107W(10),YDR068W(10),YDR077W(7),YMR192W(7),YDR179W-A(7),YDR179C(7)
RTG3	YOX1	36	19	YGL001C(7),YIL136W(10),YCR019W(7),YKR040C(7),YDR040C(7),YDR041W(7),YJL204C(7),YMR258C(7),YMR192W(7),YCR096C(7),YDR077W(7),YGR071C(7),YCR018C-A(7),YKR089C(7),YDR131C(7),YFR017C(7),YPL268W(10),YMR193W(7),YGR043C(10)
RTG3	YRR1	3	2	YGR188C(7),YDR279W(7)
RTG3	ZAP1	7	4	YCL065W(7),YLR130C(7),YKL179C(7),YGL255W(7)
SFP1	AZF1	4	3	YJL148W(7),YOL121C(7),YDR471W(7)
SFP1	FHL1	135	133	YGL136C(7),YMR142C(3|7),YLR264W(7),YLR061W(7),YNL096C(7),YMR143W(7),YDR025W(7),YPL198W(7),YGL031C(7),YLR340W(7),YJR094W-A(7),YLR047C(3|7),YPL090C(7),YBL072C(7),YBR190W(7),YNL104C(7),YBR084C-A(7),YAL022C(7),YNL302C(7),YMR230W(7),YBL087C(7),YHR021C(7),YER116C(7),YDR208W(7),YCR031C(7),YER056C-A(7),YDL082W(7),YPL249C-A(7),YMR242C(7),YJR145C(7),YDL133W(7),YPL131W(7),YGL076C(7),YLR344W(7),YDL136W(7),YO…
SFP1	LEU3	10	10	YKL118W(7),YER116C(7),YPL198W(7),YMR303C(7),YBR048W(7),YPL036W(7),YDL184C(7),YJL148W(7),YNL050C(7),YDR207C(7)
SFP1	MAC1	8	8	YPL253C(7),YGL136C(7),YPL198W(7),YDR208W(7),YAL022C(7),YJL148W(7),YGL135W(7),YDR207C(7)
SFP1	MET4	8	8	YNR034W(7),YNL241C(3|7),YOR032C(7),YKL007W(7),YNL104C(7),YOL121C(7),YJR145C(7),YKR042W(7)
SFP1	MOT3	4	3	YOR315W(7),YHL015W(7),YKR042W(7)
SFP1	RAP1	148	138	YGL136C(7),YLR264W(7),YLR061W(7),YNL096C(7),YMR143W(7),YIL133C(7),YDR025W(7),YPL198W(7),YGL031C(7),YLR340W(7),YJR094W-A(7),YBR031W(7),YMR257C(7),YPL090C(7),YBL072C(7),YBR068C(7),YBR190W(7),YBR084C-A(7),YNL302C(7),YIL018W(7),YJL148W(7),YJL136C(7),YDR418W(7),YHR021C(7),YER116C(7),YKL177W(7),YCR031C(7),YER056C-A(7),YDL082W(7),YPL249C-A(7),YOR315W(7),YMR242C(7),YJR145C(7),YDL133W(7),YPL131W(7),YGL076…
SFP1	RLM1	8	7	YKR102W(7),YNL067W(7),YKL179C(7),YOR315W(7),YJL148W(7),YOL160W(7),YDR179C(7)
SFP1	ROX1	11	11	YJL148W(7),YGL136C(7),YOR032C(7),YDR208W(7),YKR101W(7),YOL121C(7),YDR471W(7),YOR315W(7),YDR207C(7),YGL135W(7),YDR179W-A(7)
SFP1	YAP1	23	13	YDR012W(7),YLR367W(7),YMR230W(7),YJR123W(7),YLR075W(7),YGR118W(7),YDR064W(7),YGL136C(7),YOR315W(7),YFR017C(7),YNL087W(7),YGL135W(7),YDR179C(7)
SFP1	YRR1	3	1	YNR054C(7)
SIP4	ACE2	2	2	YER189W(7),YER190W(7)
SIP4	AFT2	5	0
SIP4	ARG80	2	2	YCR019W(7),YCR018C-A(7)
SIP4	ARG81	5	5	YMR086C-A(7),YDR522C(7),YMR087W(7),YOL125W(7),YHR179W(7)
SIP4	ARR1	3	3	YMR086C-A(7),YMR087W(7),YDR317W(7)
SIP4	ASH1	1	0
SIP4	CAT8	6	2	YER065C(7),YOL126C(7)
SIP4	CHA4	3	3	YER189W(7),YER190W(7),YPR139C(7)
SIP4	DAL80	5	0
SIP4	GAL4	4	4	YMR086C-A(7),YER189W(7),YMR087W(7),YER190W(7)
SIP4	GAT3	1	0
SIP4	GZF3	4	0
SIP4	HAL9	5	5	YMR258C(7),YDR522C(7),YOL125W(7),YDR317W(7),YHR179W(7)
SIP4	HAP1	2	0
SIP4	HAP4	7	5	YDR522C(7),YDR183W(7),YMR258C(7),YCR018C-A(7),YCR028C(7)
SIP4	HMS1	3	3	YCR019W(7),YDR522C(7),YCR018C-A(7)
SIP4	LEU3	7	7	YNL204C(7),YCR019W(7),YDR086C(7),YCR018C-A(7),YMR189W(7),YDR174W(7),YHR179W(7)
SIP4	MAC1	2	1	YOL079W(7)
SIP4	MET31	1	1	YDR522C(7)
SIP4	MSN2	4	1	YMR086C-A(7)
SIP4	MSN4	4	2	YER189W(7),YER190W(7)
SIP4	MSS11	2	1	YNL204C(7)
SIP4	PPR1	3	3	YDR294C(7),YDR142C(7),YER022W(7)
SIP4	RGM1	2	1	YOL126C(7)
SIP4	RLM1	5	5	YOL161C(7),YHL042W(7),YDR522C(7),YCR018C-A(7),YCR019W(7)
SIP4	RTG1	5	5	YCR019W(7),YJR098C(7),YKR098C(7),YCR018C-A(7),YKR099W(7)
SIP4	YAP1	7	2	YCR028C(7),YHR179W(7)
SKN7	ACE2	63	49	YML101C(7),YGL226W(7),YNL098C(7),YML007W(7),YDR525W(7),YML008C(7),YDR158W(7),YNL241C(7),YLR439W(7),YER154W(7),YLR397C(7),YKR040C(7),YDR156W(7),YOR138C(7),YBR158W(7),YML121W(7),YKL164C(7),YKR042W(7),YER079W(7),YMR261C(7),YGL228W(7),YKR041W(7),YBR157C(7),YMR134W(7),YNR017W(7),YOR314W(7),YER152C(7),YGL007W(7),YPL024W(7),YER078C(7),YDR155C(7),YLR438C-A(7),YGL226C-A(7),YJL148W(7),YFR017C(7),YJR147W(7)…
SKN7	AFT2	32	9	YGL055W(7),YLR214W(7),YBR077C(7),YPL137C(10),YLR205C(7),YLR213C(10),YER079W(7),YDR442W(10),YMR056C(10)
SKN7	ARG80	8	2	YGR108W(7),YOL058W(7)
SKN7	ASH1	34	16	YKR041W(7),YPL024W(7),YMR252C(7),YLR414C(7),YGR248W(7),YDR309C(7),YMR305C(7),YMR304C-A(7),YMR307W(7),YIL099W(7),YIL100W(7),YGR086C(7),YDR442W(10),YNL241C(7),YBL030C(7),YKR042W(7)
SKN7	AZF1	18	14	YPR013C(7),YJL148W(7),YLL019C(7),YIR020C(7),YDR006C(7),YBL029W(7),YML007W(7),YIR019C(7),YIL099W(7),YMR319C(7),YLL020C(7),YOL156W(7),YBL030C(7),YML008C(7)
SKN7	CAT8	7	1	YOL126C(7)
SKN7	CIN5	229	202	YLR328W(4),YHR007C(4),YNL144C(4),YDR536W(4),YLR121C(4|7),YOR032C(4|7),YLR020C(10),YER053C-A(4),YHL028W(4),YPL056C(4),YDR510W(4),YBL029C-A(4),YDR528W(7),YMR145C(4),YPL017C(4),YOR246C(4|7),YNL289W(4),YPR063C(4),YMR261C(7),YDL037C(4),YPL111W(4),YJL048C(4|7),YBR085C-A(4),YEL046C(4|7),YKL086W(4),YAL063C(4|7),YOL084W(4),YIL099W(4),YOL060C(4),YBR083W(4),YOL136C(4),YPL019C(7),YGR138C(4),YMR008C(4),YEL007…
SKN7	CUP9	25	17	YKR093W(7),YPR013C(7),YMR135W-A(7),YGR248W(7),YOR314W(7),YOR032C(7),YKR092C(7),YBL029W(7),YIL119C(7),YIL099W(7),YDR077W(7),YIR020C(7),YOL156W(7),YIL100W(7),YBL030C(7),YMR016C(7),YKL045W(7)
SKN7	DAL81	47	17	YKR041W(7),YKR093W(7),YDL182W(7),YLR257W(7),YKR040C(7),YLR397C(7),YOL126C(7),YKR092C(7),YBL029W(7),YCR098C(10),YEL044W(7),YKR042W(7),YLR111W(7),YHR010W(7),YIR031C(7),YEL045C(7),YEL046C(7)
SKN7	FKH2	72	31	YKL097C(7),YML052W(7),YBL032W(7),YNL241C(7),YKL096W-A(7),YER078C(7),YLR439W(7),YPL024W(7),YPR148C(7),YKR040C(7),YNL173C(7),YBR158W(7),YNL172W(7),YKR042W(7),YGR050C(7),YER079W(7),YKR041W(7),YBR157C(7),YLR301W(7),YOR314W(7),YBR077C(7),YGL007W(7),YLR438C-A(7),YML053C(7),YBR054W(10),YNL170W(7),YJL158C(7),YKL066W(7),YOR315W(7),YPL025C(7),YOR246C(7)
SKN7	HAP1	41	7	YGL055W(7),YLR112W(10),YMR037C(10),YMR070W(10),YLR213C(10),YPR065W(7),YMR056C(10)
SKN7	HAP4	25	15	YJR079W(7),YJL148W(7),YBL030C(7),YDR528W(7),YHR001W-A(7),YML088W(7),YPL019C(7),YML091C(7),YLL027W(7),YJR078W(7),YJR077C(7),YML089C(7),YLR295C(4),YDL182W(7),YBR244W(7)
SKN7	MAC1	14	8	YLR214W(4|7),YPR160W(7),YPL019C(7),YMR319C(7),YKL063C(7),YJL148W(7),YPR159W(7),YJL048C(7)
SKN7	MCM1	86	21	YGR108W(7),YFL014W(7),YNL145W(7),YOL058W(7),YDR528W(7),YOR344C(7),YML052W(7),YKL164C(7),YEL044W(7),YBL026W(7),YKR042W(7),YMR072W(7),YML053C(7),YJL116C(7),YER150W(4|7),YOR315W(7),YJL158C(7),YJL148W(7),YEL045C(7),YKR040C(7),YEL046C(7)
SKN7	MOT3	16	9	YKR040C(7),YPL135W(10),YIL099W(7),YIL119C(7),YKR042W(7),YDR077W(7),YIR020C(7),YOR315W(7),YPR192W(4)
SKN7	MSN2	333	274	YPL221W(4),YLR328W(4),YBR077C(4),YNR014W(4|7),YCR027C(4),YNL144C(4),YMR319C(4),YGL146C(4),YPR192W(4),YLR327C(4),YHR138C(7),YLR467W(4),YDL024C(4),YGR052W(4),YER091C(4|7),YLR110C(4),YCR012W(4),YJR045C(4),YPL081W(4),YDL182W(4),YBR244W(4|7),YPL082C(4),YGR108W(4),YMR145C(4),YBR169C(4),YGR279C(4),YER056C(4),YNL289W(4),YMR083W(4),YGR210C(4),YPR063C(4),YNL282W(4),YBR078W(4),YOL048C(4),YDR536W(4),YDR043C(…
SKN7	MSN4	53	34	YHR008C(4),YOL052C-A(4),YMR173W-A(4),YLR439W(7),YGR088W(4),YJL221C(4),YDL182W(4),YBR244W(4),YJL219W(4),YKR066C(4),YPR065W(4),YKR067W(4),YGR209C(4),YNL007C(7),YOR227W(4),YDR074W(4),YAL063C(4),YLL027W(7),YDR406W(4),YBR243C(10),YMR251W-A(4|7),YCR021C(4),YAL005C(4),YLR438C-A(7),YOR226C(4),YMR173W(4),YGR210C(7),YMR165C(7),YDR453C(4),YLR109W(4|7),YDR011W(4),YPR192W(4),YGL055W(4),YKR052C(4)
SKN7	MSS11	6	3	YGL055W(7),YPL024W(7),YKL008C(7)
SKN7	PHD1	186	53	YAL063C(7),YJL079C(7),YMR172C-A(7),YDL136W(7),YOR107W(7),YOR029W(7),YIL118W(7),YIL119C(7),YIL099W(7),YIL100W(7),YDL036C(7),YDR525W(7),YBL030C(7),YER154W(7),YGR140W(7),YGR248W(7),YMR018W(7),YBR158W(7),YKL062W(7),YKL164C(7),YKL063C(7),YIR020C(7),YMR016C(7),YOL156W(7),YMR305C(7),YMR019W(7),YMR135C(7),YMR136W(7),YBR157C(7),YMR017W(7),YDR309C(7),YOL126C(7),YER011W(7),YMR319C(7),YBL029W(7),YIR019C(7),Y…
SKN7	PUT3	28	9	YOL155C(7),YLR301W(7),YPL135W(10),YPL137C(10),YLR213C(10),YCR022C(10),YAR050W(7),YOR315W(7),YMR056C(10)
SKN7	RGT1	12	2	YNL146W(7),YKR075C(7)
SKN7	RLM1	37	24	YOR315W(4|7),YKL096W-A(7),YJL107C(4|7),YLR300W(4),YLR110C(7),YIL119C(7),YDR525W(7),YJL158C(4|7),YLR342W(4),YLR111W(7),YHR030C(4),YJL105W(7),YKR095W(4),YLR412W(7),YEL040W(4),YBR157C(7),YOR314W(7),YDR077W(4|7),YGR249W(7),YIL041W(7),YDR527W(7),YJL148W(7),YDR309C(4|7),YBR158W(7)
SKN7	ROX1	46	29	YKL032C(7),YMR135C(7),YKL110C(10),YIL119C(7),YIL099W(7),YIL100W(7),YBL030C(7),YEL044W(7),YKL008C(7),YMR136W(7),YOL156W(7),YMR016C(7),YIR020C(7),YCR098C(10),YMR017W(7),YOR314W(7),YOR032C(7),YCR073C(7),YIL101C(4),YLL027W(7),YMR319C(7),YBL029W(7),YIR019C(7),YDR077W(7),YJL148W(7),YKL045W(7),YPR013C(7),YMR135W-A(7),YOR315W(7)
SKN7	RTG1	8	4	YKL086W(7),YLR397C(7),YEL045C(7),YEL046C(7)
SKN7	SIP4	9	5	YGR015C(10),YOL126C(7),YKR096W(7),YKR097W(7),YGR016W(10)
SKN7	SKO1	200	177	YKL062W(4|7),YLR328W(4),YCR027C(4),YNL144C(4),YDR536W(4),YLR121C(4|7),YOR032C(4|7),YLR327C(4),YCR024C-A(4),YER063W(4),YGR033C(4),YHL028W(4),YDR510W(4),YFL014W(4|7),YMR173W-A(7),YBL029C-A(4),YMR145C(4),YPL017C(4),YOR246C(4|7),YPR063C(4),YOR107W(4|7),YER062C(4),YDL037C(4),YKR042W(4|7),YPL026C(4),YOR342C(4),YOR349W(7),YDR406W(4),YIL099W(4|7),YCL025C(4),YBR085C-A(4),YEL046C(4|7),YOL084W(4),YBL099W(4)…
SKN7	SOK2	237	52	YKL032C(7),YLR257W(7),YJL079C(7),YNL015W(7),YMR037C(10),YHR138C(7),YLR110C(7),YIL119C(7),YCR021C(7),YMR251W-A(7),YDR442W(10),YKL096W-A(7),YBL030C(7),YFL014W(7),YJL107C(7),YGR248W(7),YER150W(7),YMR017W(7),YGR107W(7),YKL062W(7),YGR052W(7),YKL063C(7),YKL008C(7),YIR020C(7),YOL156W(7),YKL043W(7),YIL113W(10),YKR093W(7),YOL052C-A(7),YDL049C(7),YGR014W(10),YDR309C(7),YOR032C(7),YLR412W(7),YER011W(7),YMR3…
SKN7	SWI6	60	34	YHR001W-A(7),YMR135C(7),YMR307W(7),YOR246C(7),YOR344C(7),YDR525W(7),YKL096W-A(7),YER078C(7),YLR439W(7),YML028W(7),YML121W(7),YNL031C(4),YDL055C(4|7),YKL008C(7),YMR136W(7),YKL043W(7),YKR013W(7),YMR016C(7),YMR306W(7),YLR301W(7),YDR309C(7),YOR314W(7),YBR077C(7),YMR305C(4|7),YLR110C(7),YDR527W(7),YNL283C(4),YDR441C(4),YGR279C(7),YJL158C(7),YHL013C(7),YKL066W(7),YAL003W(4),YGL038C(7)
SKN7	XBP1	60	14	YKL044W(10),YJR147W(7),YLL018C(7),YDR309C(7),YMR305C(7),YBR243C(10),YOL052C-A(7),YHR138C(7),YML052W(7),YDR442W(10),YOR315W(7),YLR037C(10),YMR173W(7),YNL087W(10)
SKN7	YAP1	128	103	YHR007C(4),YBR244W(4|7),YGR034W(4),YML029W(7),YER079W(4|7),YHL028W(4),YGR108W(4),YBL032W(4|7),YGR210C(4),YPR063C(4),YLR214W(4),YBR085C-A(4),YAL005C(4),YOL084W(4),YLR413W(4),YJR105W(4),YEL007W(4),YCR021C(4|7),YML028W(4|7),YDR011W(4),YGR161C(4),YPL061W(4),YPR015C(4),YDR309C(4),YLR297W(4),YDR077W(4),YML121W(7),YGR043C(4|7),YPR065W(4|7),YLR110C(4|7),YOR314W(7),YCR018C-A(10),YEL045C(7),YNL178W(4),YEL0…
SKO1	AFT2	26	5	YFR017C(10),YGR130C(10),YOR316C(7),YOL158C(7),YPL135W(7)
SKO1	AZF1	16	11	YPR013C(7),YDL037C(7),YHL041W(7),YBL029W(7),YMR319C(7),YIL099W(7),YIR020C(7),YOL156W(7),YIL102C(7),YDR259C(7),YDL245C(7)
SKO1	CIN5	295	263	YNL087W(4|7),YCR095C(10),YDL168W(4|7),YLR121C(4|7),YDL214C(4|7),YDR242W(4|7),YJL221C(4|7),YIL172C(4|7),YDL169C(4|7),YHR022C(4|7),YIL123W(4|7),YML132W(7),YGR161C(4|7),YLR390W(4|7),YKL044W(7),YMR090W(4),YMR011W(4|7),YHR140W(4|7),YAL061W(10),YAL064W(4|7),YNL241C(4|7),YPL135W(4|7),YPL062W(7),YAL005C(4|7),YLR108C(4|7),YPR063C(4|7),YPR035W(4|7),YKR039W(7),YPL137C(4|7),YHR049W(7),YDR040C(4|7),YGR010W(4|…
SKO1	CUP9	28	27	YEL040W(7),YMR016C(7),YHL015W(7),YIL099W(7),YJR159W(7),YLR335W(7),YJR158W(7),YOR178C(7),YIR020C(7),YOL156W(7),YDL246C(7),YLR286C(7),YKR093W(7),YDL037C(7),YOR032C(7),YBL029W(7),YMR013C(7),YDR077W(7),YDR259C(7),YCR024C-A(7),YEL070W(7),YPR013C(7),YIL119C(7),YDR441C(7),YKL162C-A(7),YDL168W(7),YDL245C(7)
SKO1	INO4	72	30	YGL007C-A(10),YCR095C(10),YEL040W(7),YDR343C(7),YJL148W(10),YHR136C(7),YOR344C(7),YGL171W(10),YDR341C(10),YGR177C(10),YPL042C(10),YOL156W(7),YBL054W(10),YER053C(10),YHR033W(7),YBR066C(7),YGL007W(7),YFL016C(7),YGR130C(10),YOR316C(7),YOR317W(7),YPR013C(7),YER033C(7),YER034W(7),YNL179C(7),YDR345C(7),YKL182W(7),YIL055C(7),YGL006W-A(10),YPR112C(10)
SKO1	RAP1	268	239	YDL048C(7),YJR113C(7),YPR192W(7),YER048C(7),YDR406W(7),YOR315W(4|7),YMR135C(7),YDR041W(7),YAL005C(7),YHR094C(7),YLR389C(7),YJR058C(7),YLR467W(4|7),YCR007C(7),YIL056W(7),YEL017C-A(4|7),YER063W(4|7),YCR011C(7),YFL014W(7),YJL107C(7),YNL241C(4|7),YPL135W(4|7),YBR117C(7),YGR052W(4|7),YPL189W(7),YPR035W(4|7),YMR136W(7),YHR033W(7),YLR461W(4|7),YOR349W(7),YEL044W(7),YIL122W(7),YCR012W(4|7),YEL046C(4|7),Y…
SKO1	RLM1	45	38	YGL158W(7),YIL123W(4|7),YGR249W(7),YHL041W(7),YKL096W(4|7),YIL119C(7),YJR159W(7),YJL158C(4|7),YDL246C(4|7),YDR072C(7),YKL096W-A(4),YJL105W(7),YGR138C(7),YLR412W(7),YDR085C(4|7),YJL108C(7),YDR073W(7),YBR157C(7),YLR467W(7),YDL037C(7),YDR077W(4|7),YCR019W(7),YIL122W(7),YLR342W(4|7),YKR102W(7),YMR013C(7),YLR390W(7),YOR315W(4|7),YJL106W(7),YLR110C(7),YJL107C(4|7),YEL040W(4|7),YLR154C(7),YLR300W(4|7),Y…
SKO1	ROX1	54	43	YKL032C(7),YEL040W(7),YMR135C(7),YNL097C(7),YIL119C(7),YIL099W(7),YCR063W(7),YIL102C(7),YIR021W(10),YNL037C(7),YJR158W(7),YJR094C(7),YOR178C(7),YHR048W(7),YEL044W(7),YKL008C(7),YMR136W(7),YOL156W(7),YDL246C(7),YMR016C(7),YIR020C(7),YOL157C(7),YMR017W(7),YOR032C(7),YLR467W(7),YIL101C(4),YBL029W(7),YMR319C(7),YOR027W(7),YBR230C(10),YJL221C(7),YDR077W(7),YPL230W(7),YER063W(7),YDR259C(7),YJR159W(7),Y…
SKO1	SFL1	5	5	YPR105C(7),YDR441C(7),YDL246C(7),YOR128C(7),YGR249W(7)
SMP1	ACE2	19	16	YHR091C(7),YPL283C(7),YKL185W(7),YMR135W-A(7),YHR193C(7),YOR138C(7),YMR134W(7),YOR140W(7),YFL021W(7),YKL164C(7),YHR194W(7),YBR057C(7),YLR300W(7),YHL028W(7),YKL084W(7),YJR044C(7)
SMP1	AFT1	20	10	YCL065W(7),YPL253C(7),YPL018W(7),YGR078C(4),YHL047C(4),YMR319C(4),YPL249C-A(7),YCR107W(4),YPL251W(7),YPL019C(7)
SMP1	AFT2	24	1	YDL115C(7)
SMP1	ARG81	2	2	YHR194W(7),YHR193C(7)
SMP1	ARO80	8	8	YCL065W(7),YPL253C(7),YEL040W(7),YPL198W(7),YIL003W(7),YDR049W(7),YDR420W(7),YPL251W(7)
SMP1	ARR1	3	2	YJR044C(7),YMR135W-A(7)
SMP1	ASH1	10	6	YKL163W(7),YOR178C(7),YLR299W(7),YGR035C(7),YBR071W(7),YNL289W(7)
SMP1	AZF1	7	4	YHL041W(7),YLL066C(7),YIR020C(7),YOL121C(7)
SMP1	BAS1	10	10	YCL065W(7),YPL253C(7),YPL018W(7),YPL019C(7),YGL116W(7),YIL003W(7),YOR269W(7),YOR268C(7),YER074W(7),YPL251W(7)
SMP1	CHA4	5	5	YCL065W(7),YOR318C(7),YMR135W-A(7),YIL003W(7),YMR134W(7)
SMP1	CIN5	57	54	YNL088W(7),YKL163W(7),YMR319C(4),YHL041W(7),YLR299W(7),YOR178C(7),YBR071W(7),YLR389C(7),YGR079W(4),YML132W(7),YPR124W(7),YER074W(7),YER073W(7),YLR113W(4),YHL028W(7),YPL018W(7),YKR066C(4),YHR022C(4),YNL289W(7),YKR067W(4),YNR072W(4),YBR295W(7),YOR318C(7),YOL161C(4),YIR020C(7),YJL223C(4),YPL095C(4),YIL172C(4),YKL164C(4|7),YAL063C(4),YMR134W(7),YLL064C(4),YGR035C(7),YKR102W(7),YLR390W(7),YOL157C(4),Y…
SMP1	CUP9	11	10	YGR059W(7),YEL040W(7),YMR135W-A(7),YPL198W(7),YOR178C(7),YNL289W(7),YEL041W(7),YIR020C(7),YDL075W(7),YJR100C(7)
SMP1	DAL80	11	1	YFL021W(7)
SMP1	FHL1	33	26	YDR416W(7),YBR191W(7),YKL096W-A(7),YBR188C(7),YBR183W(7),YER074W(7),YIL133C(7),YPL198W(7),YOR178C(7),YER073W(7),YEL054C(7),YPL249C-A(7),YLR300W(7),YBR190W(7),YDL060W(7),YAL022C(7),YDL075W(7),YBL087C(7),YFL021W(7),YOR236W(7),YDR418W(7),YMR135W-A(7),YDL061C(7),YBR189W(7),YLR162W(7),YOL121C(7)
SMP1	FZF1	8	8	YPL018W(7),YOR138C(7),YPL019C(7),YOR140W(7),YIL003W(7),YAL022C(7),YER074W(7),YJR044C(7)
SMP1	GAL4	31	24	YCL065W(7),YBR294W(7),YLL067C(7),YJL225C(7),YDR543C(7),YML132W(7),YJR044C(7),YBR188C(7),YHR091C(7),YPL283C(7),YNL339C(7),YNL338W(7),YBL109W(7),YDR544C(7),YOR318C(7),YDR545W(7),YNL337W(7),YBR057C(7),YIL177C(7),YLR466W(7),YMR135W-A(7),YBR189W(7),YML133C(7),YLR162W(7)
SMP1	GAT3	35	25	YCL065W(7),YLR463C(7),YLL067C(7),YJL225C(7),YDR543C(7),YML132W(7),YER073W(7),YHR091C(7),YPL283C(7),YIL133C(7),YNL339C(7),YNL338W(7),YEL054C(7),YBL109W(7),YDR544C(7),YDR545W(7),YLL066C(7),YDL115C(7),YLR467W(7),YNL337W(7),YIL177C(7),YLR466W(7),YKR106W(7),YBR189W(7),YML133C(7)
SMP1	GCR2	15	15	YPL253C(7),YMR014W(7),YBR184W(7),YDL075W(7),YOR138C(7),YOR140W(7),YIL003W(7),YNL289W(7),YBL001C(7),YDR049W(7),YJR100C(7),YHL034C(7),YJR044C(7),YPL251W(7),YOL121C(7)
SMP1	GZF3	18	3	YFL021W(7),YKR106W(7),YKR105C(7)
SMP1	HAL9	8	7	YGR059W(7),YER001W(7),YNL289W(7),YNL337W(7),YOL121C(7),YPR198W(7),YDL075W(7)
SMP1	HAP1	13	0
SMP1	HAP4	29	27	YCL065W(7),YLR463C(7),YLL067C(7),YJL225C(7),YDR543C(7),YIL003W(7),YOR268C(7),YHR091C(7),YPL283C(7),YPL018W(7),YNL339C(7),YNL338W(7),YBL109W(7),YDR544C(7),YDR545W(7),YHR194W(7),YLR465C(7),YHR193C(7),YLR467W(7),YOR269W(7),YBL001C(7),YIL177C(7),YLR466W(7),YLL066C(7),YPL019C(7),YNL337W(7),YML133C(7)
SMP1	LEU3	8	8	YMR014W(7),YPL198W(7),YOR140W(7),YOR269W(7),YJR100C(7),YOR236W(7),YGR282C(7),YPR122W(7)
SMP1	MAC1	16	13	YPL253C(7),YJR100C(7),YPL018W(7),YPL251W(7),YPL198W(7),YGL116W(7),YOL079W(7),YAL022C(7),YHR193C(7),YPR124W(7),YHR194W(7),YPL019C(7),YPR122W(7)
SMP1	MBP1	39	19	YPL283C(7),YNL313C(4),YBR190W(7),YHR193C(7),YJR044C(7),YPL198W(7),YBR297W(4),YMR165C(7),YLR299W(7),YPL050C(7),YBR071W(7),YNL289W(7),YKL185W(7),YLR300W(7),YNL339C(7),YKL096W-A(7),YKL084W(7),YHR194W(7),YBR191W(7)
SMP1	MET31	6	6	YHR193C(7),YDR049W(7),YJR100C(7),YKL084W(7),YHR194W(7),YOL121C(7)
SMP1	MET32	14	11	YBR294W(7),YBL087C(7),YPL018W(7),YPL019C(7),YKL096W(4|7),YFL021W(7),YDR545W(7),YLR300W(7),YBR296C(4),YGR281W(7),YDR544C(7)
SMP1	MET4	12	8	YBR294W(7),YOR236W(7),YPL018W(7),YKL096W(7),YFL021W(7),YOL121C(7),YGR281W(7),YPL019C(7)
SMP1	MIG1	6	1	YCR073C(7)
SMP1	MOT3	2	1	YIR020C(7)
SMP1	MSN1	8	6	YJL219W(4),YLR462W(4),YLR467W(4),YFL022C(4),YJL221C(4),YFL021W(4)
SMP1	MSN4	38	33	YCL065W(7),YLR463C(7),YLL067C(7),YHR022C(4),YBR071W(7),YML132W(7),YPR124W(7),YJL221C(4),YHR091C(7),YPL283C(7),YJL219W(4),YKR066C(4),YPL198W(7),YJL225C(7),YNL338W(7),YKR067W(4),YBL109W(7),YDR544C(7),YDR545W(7),YNR075W(4),YLR465C(7),YAR066W(4),YAL063C(4),YLR467W(7),YNL337W(7),YIL177C(7),YLR466W(7),YOR236W(7),YHL047C(4),YMR165C(7),YNR074C(4),YJL188C(7),YLR162W(7)
SMP1	NDD1	1	1	YGL116W(7)
SMP1	NRG1	37	22	YMR323W(7),YIR013C(7),YEL040W(7),YHL041W(7),YIL003W(7),YIR014W(7),YER010C(7),YOR138C(7),YOR178C(7),YEL041W(7),YIR020C(7),YER011W(7),YHR194W(7),YMR134W(7),YKR102W(7),YAL022C(7),YPL253C(7),YMR135W-A(7),YER001W(7),YOR140W(7),YKR101W(7),YPL251W(7)
SMP1	PDR1	77	69	YCL065W(7),YKL096W(4),YDR366C(7),YJL225C(7),YDR543C(7),YIL003W(7),YLR463C(7),YOR268C(7),YML132W(7),YKL096W-A(7),YJR044C(7),YER073W(7),YAL022C(7),YLL067C(7),YDR367W(7),YPL283C(7),YBL001C(7),YIL133C(7),YPL018W(7),YKL110C(4),YNL339C(7),YNL337W(7),YNL338W(7),YDR545W(7),YBL109W(7),YDR544C(7),YOR318C(7),YEL054C(7),YIL172C(4),YHR194W(7),YLR465C(7),YOL157C(4),YDL115C(7),YHR091C(7),YLR467W(7),YHR193C(7),Y…
SMP1	PHD1	38	13	YEL040W(7),YMR135W-A(7),YHL028W(7),YKR101W(7),YBL109W(7),YKL164C(7),YDL061C(7),YEL041W(7),YKR102W(7),YIL177C(7),YML132W(7),YER011W(7),YIR020C(7)
SMP1	PHO4	16	10	YFL021W(7),YPL253C(7),YGL259W(7),YPL018W(7),YPL019C(7),YKR102W(7),YBR296C(4),YKL084W(7),YPL251W(7),YER073W(7)
SMP1	RAP1	99	80	YBR188C(7),YBR294W(7),YAL068C(4),YLR463C(7),YLL067C(7),YJL225C(7),YDR543C(7),YIR014W(7),YDR416W(7),YIR019C(4),YLR299W(7),YLR287C(7),YLR461W(4),YGR283C(7),YOR268C(7),YBR191W(7),YDR420W(7),YER074W(7),YDR544C(7),YCL065W(7),YKL096W-A(7),YLR113W(4),YHR091C(7),YPL283C(7),YBR183W(7),YMR014W(7),YHL028W(7),YIL133C(7),YLL064C(4),YNL339C(7),YPL198W(7),YNL338W(7),YOR178C(7),YBL109W(7),YER073W(7),YBR295W(7),Y…
SMP1	RGM1	25	16	YHR091C(7),YPL283C(7),YLL067C(7),YJL225C(7),YDR543C(7),YNL339C(7),YNL338W(7),YBL109W(7),YDR544C(7),YOR318C(7),YNL337W(7),YIL177C(7),YLR466W(7),YLL066C(7),YJR044C(7),YML133C(7)
SMP1	RLM1	34	31	YCL065W(7),YLR463C(7),YHL041W(7),YGL260W(7),YKL096W(4|7),YLR299W(7),YPR198W(7),YDR419W(7),YKL096W-A(7),YMR014W(7),YNL289W(7),YJL158C(4),YKR091W(4),YEL041W(7),YGL259W(7),YHR194W(7),YLR465C(7),YHR193C(7),YLR390W-A(4|7),YLR467W(7),YKR102W(7),YLR390W(7),YBR057C(7),YLR300W(7),YIL041W(7),YLR466W(7),YEL040W(4|7),YER001W(7),YHR030C(4|7),YHL028W(7),YHL034C(7)
SMP1	RME1	9	7	YOR236W(7),YOR138C(7),YPL198W(7),YOR140W(7),YMR165C(7),YJR100C(7),YHL034C(7)
SMP1	ROX1	36	17	YHR091C(7),YLR467W(7),YMR014W(7),YEL040W(7),YMR135W-A(7),YHR193C(7),YNL339C(7),YCR073C(7),YKR101W(7),YOR178C(7),YNL289W(7),YJR100C(7),YOL121C(7),YOR236W(7),YLR287C(7),YHR194W(7),YIR020C(7)
SMP1	RPN4	7	6	YBL087C(7),YNL339C(7),YNL338W(7),YOR318C(7),YNL337W(7),YDL115C(7)
SMP1	SFP1	19	19	YPL253C(7),YDR418W(7),YOL121C(7),YBL087C(7),YOR138C(7),YPL198W(7),YBR190W(7),YKR101W(7),YKR102W(7),YEL054C(7),YDL061C(7),YIL003W(7),YBR191W(7),YBR189W(7),YER074W(7),YIL133C(7),YBR188C(7),YAL022C(7),YPL249C-A(7)
SMP1	SOK2	75	25	YMR323W(7),YNL088W(7),YEL040W(7),YGL260W(7),YOR268C(7),YKL096W-A(7),YER073W(7),YOR138C(7),YNL338W(7),YOR178C(7),YDR544C(7),YDR545W(7),YEL041W(7),YIR020C(7),YER011W(7),YKL096W(7),YGR035C(7),YNL337W(7),YLR300W(7),YBL087C(7),YER001W(7),YKR105C(7),YHL028W(7),YNL339C(7),YKR106W(7)
SMP1	STP1	5	5	YPL059W(7),YDR049W(7),YGR283C(7),YIL003W(7),YBL109W(7)
SMP1	SWI4	46	30	YEL040W(7),YJL225C(7),YLR299W(7),YBR071W(7),YML132W(7),YLR461W(4),YKL096W-A(7),YLR110C(4),YLL067C(7),YPL283C(7),YER010C(7),YOR138C(7),YEL041W(4|7),YOR178C(7),YIR020C(7),YER011W(7),YLL066C(7),YJL158C(4),YKL096W(7),YLR467W(7),YGR035C(7),YLR300W(7),YLR466W(7),YMR135W-A(7),YER001W(7),YOR140W(7),YNL289W(7),YNL339C(7),YML133C(7),YOL156W(4)
SMP1	SWI5	42	36	YLR463C(7),YLL067C(7),YJL225C(7),YDR543C(7),YBR071W(7),YML132W(7),YJR044C(7),YAL022C(7),YHR091C(7),YPL283C(7),YNL339C(7),YNL338W(7),YBL109W(7),YPL050C(7),YKL164C(7),YLR465C(7),YDL115C(7),YMR134W(7),YLR467W(7),YDL060W(7),YKL185W(7),YLR300W(7),YIL177C(7),YLR466W(7),YFL021W(7),YML111W(7),YOR236W(7),YMR135W-A(7),YKL163W(7),YOR140W(7),YMR165C(7),YNL337W(7),YOR138C(7),YML133C(7),YKL186C(7),YLR162W(7)
SMP1	SWI6	29	15	YPL283C(7),YNL313C(4),YEL040W(7),YNL339C(7),YKL096W(7),YBR297W(4),YLR299W(7),YBR071W(7),YNL289W(7),YKR102W(7),YLR300W(7),YLR461W(4),YKL096W-A(7),YER001W(7),YLL067C(7)
SMP1	THI2	3	0
SMP1	UGA3	20	4	YCL065W(7),YNL289W(7),YER001W(7),YKR102W(7)
SMP1	XBP1	28	1	YHL028W(7)
SMP1	YAP3	2	0
SMP1	YAP5	69	51	YCL065W(7),YMR323W(7),YLR463C(7),YLL067C(7),YJL225C(7),YDR543C(7),YHL041W(7),YPL059W(7),YIL003W(7),YGR079W(4),YOR268C(7),YML132W(7),YJR044C(7),YER073W(7),YDR367W(7),YPL283C(7),YIL133C(7),YPL018W(7),YNL339C(7),YNL338W(7),YDR545W(7),YBL109W(7),YDR544C(7),YOR318C(7),YEL054C(7),YIR020C(7),YLL066C(7),YLR465C(7),YDL115C(7),YHR091C(7),YLR467W(7),YMR134W(7),YHR202W(7),YGL116W(7),YDL060W(7),YOR269W(7),YJL…
SMP1	YAP6	68	39	YCL065W(7),YNL088W(7),YKL096W(4),YAL022C(7),YMR319C(4),YGR079W(4),YJR100C(7),YML132W(7),YIR014W(7),YJL221C(4),YLR110C(4),YLR113W(4),YMR014W(7),YJL219W(4),YJL158C(4),YHR022C(4),YOR178C(7),YNR072W(4),YEL041W(7),YIR020C(7),YPL095C(4),YER011W(7),YIL172C(4),YAL063C(4),YKR102W(7),YOL157C(4),YOL121C(7),YEL040W(4|7),YDL075W(7),YGR059W(7),YOR236W(7),YMR135W-A(7),YKR101W(7),YNL289W(7),YKL164C(4),YHL034C(7)…
SMP1	ZAP1	16	14	YCL065W(7),YPL283C(7),YLL067C(7),YHR193C(7),YDR543C(7),YHR194W(7),YNR076W(4),YJL225C(7),YNL338W(7),YBL109W(7),YNL337W(7),YLR466W(7),YDL075W(7),YJL188C(7)
SOK2	AFT2	48	11	YJR006W(10),YEL012W(7),YMR266W(10),YNL241C(10),YER177W(10),YER189W(10),YER146W(10),YER145C(7),YDR442W(10),YHL045W(10),YLR461W(10)
SOK2	ARG80	10	3	YPL123C(7),YDR451C(7),YCR018C-A(7)
SOK2	AZF1	20	12	YPR013C(7),YDL037C(7),YBL029W(7),YMR319C(7),YCR028C(7),YIR019C(7),YOR313C(7),YIR020C(7),YOL156W(7),YBL030C(7),YDR259C(7),YDL245C(7)
SOK2	CIN5	354	141	YDL048C(7),YKL032C(7),YIR041W(7),YHR094C(7),YER045C(7),YLR089C(7),YBL044W(7),YJR158W(7),YJL107C(7),YIL011W(7),YOR018W(7),YOL156W(7),YKR039W(7),YJR157W(7),YHR049W(7),YKR093W(7),YJR055W(7),YPR015C(7),YGR254W(7),YNL160W(7),YPR014C(7),YCR017C(7),YOL152W(7),YMR205C(7),YJL048C(7),YDL245C(7),YGL007C-A(10),YNL088W(7),YER188C-A(10),YPL017C(7),YDL224C(10),YLL055W(7),YJR159W(7),YOL157C(7),YER073W(7),YJR094C…
SOK2	CRZ1	11	2	YNL100W(7),YDR342C(7)
SOK2	CUP9	38	27	YEL040W(7),YBL043W(7),YIL119C(7),YDR441C(7),YBL044W(7),YBL030C(7),YJR158W(7),YDR076W(7),YGR248W(7),YOR178C(7),YEL041W(7),YIR020C(7),YOL156W(7),YDL246C(7),YJR157W(7),YKR093W(7),YDL037C(7),YOR032C(7),YBL029W(7),YDR077W(7),YKL045W(7),YPR013C(7),YDR259C(7),YEL071W(7),YJR159W(7),YKL162C-A(7),YDL245C(7)
SOK2	GAL4	32	9	YNR076W(7),YNL339C(7),YNL337W(7),YNL338W(7),YBL029W(7),YDR544C(7),YDR545W(7),YLL065W(7),YEL074W(7)
SOK2	GCR2	28	8	YNL041C(7),YLR262C(7),YOR138C(7),YDR510W(7),YHR174W(7),YCR024C(7),YJR137C(7),YMR205C(7)
SOK2	HAL9	15	10	YKR093W(7),YER001W(7),YBL029W(7),YOL084W(7),YKL062W(7),YKL063C(7),YNL337W(7),YBL030C(7),YOR032C(7),YLR461W(10)
SOK2	INO4	118	46	YGL007C-A(10),YDR490C(10),YIL118W(3),YEL040W(7),YDR343C(7),YMR136W(3),YJR127C(3),YER034W(3|7),YGR238C(3),YGR086C(10),YPR036W(10),YMR135C(3),YIL099W(3),YOR316C-A(10),YKR102W(10),YBR083W(3),YDR452W(10),YEL041W(7),YOL156W(7),YGR253C(10),YOR317W(7),YHR067W(10),YHR033W(7),YIL046W(10),YDR132C(10),YOR153W(10),YIL047C(10),YDR312W(10),YHR014W(10),YER056C(10),YIL046W-A(10),YNL178W(3),YPR013C(7),YIR042C(7),…
SOK2	MOT3	22	11	YJR158W(7),YIR019C(3),YOL084W(7),YEL060C(10),YIL119C(7),YJR159W(7),YDR077W(7),YIR020C(7),YHL016C(7),YPL137C(7),YDL245C(7)
SOK2	MSN2	405	41	YFL014W(2|7),YPL017C(7),YER053C(7),YGR088W(2|7),YHR138C(7),YMR081C(2),YCR021C(7),YMR251W-A(7),YPL016W(7),YIL119C(3|7),YHR139C(7),YBL045C(7),YAR035W(2),YOR178C(3|2),YGR248W(7),YMR206W(2),YJR094C(7),YNL144C(2),YIL011W(7),YAL038W(3),YML004C(7),YIL099W(3),YBL015W(7),YER103W(2|7),YHR071W(7),YBR066C(3),YOL052C-A(7),YAL061W(3|7),YHR096C(7),YJL116C(3),YBR072W(2|7),YHL021C(7),YKR039W(7),YJL078C(3),YMR173W…
SOK2	MSS11	12	6	YOR082C(10),YBL087C(7),YDL063C(10),YPL025C(10),YKL008C(7),YHR118C(7)
SOK2	RAP1	401	141	YDL048C(7),YKL032C(7),YKL156W(7),YHR094C(7),YER045C(7),YBR202W(7),YLL065W(7),YMR199W(7),YBL044W(7),YMR251W-A(7),YOR184W(7),YFL014W(7),YJL107C(7),YKL063C(7),YNL079C(7),YIL011W(7),YER035W(7),YIR042C(7),YHR033W(7),YKR093W(7),YBR068C(7),YPR015C(7),YNL005C(7),YGR254W(7),YPR014C(7),YNL302C(7),YMR230W(7),YOL166W-A(10),YJL042W(10),YKR106W(7),YNL151C(7),YDR441C(7),YER145C(7),YMR205C(7),YNL178W(3),YDR098C(…
SOK2	RGM1	33	16	YGR148C(7),YNL337W(7),YER188C-A(10),YMR325W(7),YNL339C(7),YLR462W(10),YNL336W(10),YNL338W(7),YDR544C(7),YNR075W(7),YHL046C(7),YLL065W(7),YER189W(10),YNR076W(7),YMR324C(7),YIR040C(7)
SOK2	RLM1	52	31	YGL158W(7),YEL040W(7),YGL260W(7),YIL119C(7),YLR342W(7),YFL055W(7),YCR018C-A(7),YKL096W-A(7),YJR158W(7),YJL107C(7),YDR076W(7),YGR138C(7),YCR024C(7),YEL041W(7),YLR412W(7),YDL246C(7),YJR157W(7),YDR073W(7),YDL037C(7),YDR309C(7),YNL160W(7),YKL096W(7),YDR077W(7),YLR300W(7),YGR249W(7),YLR110C(7),YER001W(7),YOR290C(7),YJR159W(7),YHL028W(7),YDL245C(7)
SOK2	ROX1	74	37	YKL032C(7),YEL040W(7),YER045C(7),YIL119C(7),YJR159W(7),YJL220W(7),YOL157C(7),YBL030C(7),YJR158W(7),YDR076W(7),YNL339C(7),YJR094C(7),YOR178C(7),YKL109W(7),YKL008C(7),YIR020C(7),YOL156W(7),YDL246C(7),YJR157W(7),YMR017W(7),YOR032C(7),YCR024C(7),YPR013C(7),YMR319C(7),YBL029W(7),YOR027W(7),YIR019C(7),YDR077W(7),YPL230W(7),YKL045W(7),YBR158W(10),YBL111C(10),YDR259C(7),YEL071W(7),YDR441C(7),YGR146C(7),Y…
SOK2	SKO1	280	112	YDL048C(7),YMR323W(7),YIR041W(7),YHR094C(7),YLR089C(7),YFL014W(7),YJR158W(7),YJL107C(7),YIL011W(7),YOL156W(7),YKR039W(7),YPL026C(7),YHR049W(7),YHR033W(7),YKR093W(7),YGR254W(7),YDR074W(7),YMR205C(7),YDL245C(7),YGL007C-A(10),YPL017C(7),YJR159W(7),YDL039C(7),YOL157C(7),YPL281C(7),YER054C(7),YJR094C(7),YKL044W(7),YGR138C(7),YLR412W(7),YOR317W(7),YDL246C(7),YDR073W(7),YHL028W(7),YDL037C(7),YMR017W(7),…
SOK2	STE12	533	184	YPR002C-A(7),YIL118W(3),YLR257W(1|7),YHR212W-A(10),YIL057C(1),YOR052C(1),YNL014W(1),YER045C(7),YIL101C(1),YMR122W-A(1),YDR508C(1),YOR296W(7),YPR156C(1),YHR213W-A(10),YML075C(1),YMR199W(7),YKL164C(1),YLR297W(1),YDL055C(1|3),YOR375C(1),YBR067C(1|7),YNR073C(1),YDR343C(1),YJR094C(1),YKR093W(7),YFR055W(3),YIL116W(1),YDR451C(7),YLR110C(1|3),YOR178C(1|7),YOR107W(1),YCR017C(7),YNL180C(3),YIL119C(3|7),YPL…
STB1	ROX1	2	2	YGR221C(7),YCR063W(7)
STB5	ARG81	11	3	YFL023W(7),YLR438W(7),YDR084C(7)
STB5	ASH1	20	3	YKR042W(7),YJL196C(7),YMR315W(7)
STB5	BAS1	9	6	YKL120W(7),YDR084C(7),YKL177W(7),YKL179C(7),YEL044W(7),YEL045C(7)
STB5	CST6	3	2	YKL177W(7),YKL179C(7)
STB5	DAL80	4	1	YDL049C(7)
STB5	GAL4	8	1	YCL067C(7)
STB5	HAL9	12	3	YGR218W(7),YPL079W(7),YDR084C(7)
STB5	MSN2	168	141	YER095W(4),YHR181W(4),YNL144C(4),YPL058C(4),YDL205C(4),YDR510W(4),YDR533C(4),YLR403W(4),YGR108W(4),YMR145C(4),YGR279C(4),YPL015C(4),YOL020W(4),YPR063C(4),YNL134C(4),YOL012C(4),YKR093W(4),YLR401C(4),YOR348C(4),YMR305C(4),YDL048C(4),YLR355C(4),YDL214C(4),YDL047W(4),YIL119C(4),YHL024W(4),YMR307W(4),YMR199W(4),YIL056W(4),YOR137C(4),YBR149W(4),YOR087W(4),YGR198W(4),YOL126C(4),YNL282W(4),YEL060C(4),YBL…
STB5	MSN4	25	10	YDL204W(4),YJL219W(4),YPR065W(4),YLR199C(7),YNL134C(4),YPL171C(4),YMR315W(4),YGR088W(4),YKR052C(4),YDR179W-A(7)
STB5	PPR1	1	1	YDR294C(7)
STB5	RTG1	7	3	YEL045C(7),YHR028C(7),YDR179C(7)
STB5	SIP4	6	2	YOL126C(7),YDR294C(7)
STB5	TYE7	7	3	YER177W(7),YJR089W(7),YJR088C(7)
STB5	YAP1	57	50	YBR179C(4),YGR198W(4),YHR007C(4),YHR179W(4),YPR015C(4),YDR010C(4|7),YGR197C(4),YKL109W(4),YOR299W(4),YDR259C(4),YDR077W(4),YMR195W(4),YLR113W(4),YDR179C(7),YLR304C(4),YGR108W(4),YER044C(4),YKL110C(4),YPR065W(4),YPR063C(4),YPL062W(7),YEL044W(7),YBL044W(4),YNL134C(4),YMR315W(4),YIL172C(4),YBL043W(4),YDR186C(4),YPL170W(4),YMR305C(4),YDL048C(4),YPL061W(4),YLR299W(4),YNL231C(7),YPL017C(4),YIL119C(4),Y…
STB5	YRR1	2	2	YJR089W(7),YJR088C(7)
STE12	ARG80	34	8	YDR451C(7),YCR019W(7),YOL001W(7),YDR042C(7),YCR018C-A(7),YOL081W(7),YDR452W(7),YMR098C(7)
STE12	ASH1	73	20	YDR055W(7),YDR451C(7),YMR121C(10),YGR248W(7),YOL007C(7),YNL300W(7),YMR304C-A(7),YOR178C(7),YER045C(7),YMR307W(7),YDR309C(7),YIL099W(7),YJR091C(7),YGL096W(7),YMR305C(7),YKR042W(7),YEL012W(7),YDR452W(7),YGR189C(7),YIL123W(7)
STE12	AZF1	27	10	YPR013C(7),YBL029W(7),YMR319C(7),YIR019C(7),YOR313C(7),YIL099W(7),YDR042C(7),YIR020C(7),YDR471W(7),YJL148W(7)
STE12	CRZ1	17	4	YDR543C(7),YDL001W(7),YBL109W(7),YPL036W(7)
STE12	CST6	6	3	YKL177W(7),YMR065W(7),YGR040W(7)
STE12	CUP9	44	14	YAL041W(7),YKR093W(7),YPR013C(7),YGR248W(7),YBL029W(7),YKR092C(7),YOR178C(7),YMR013C(7),YIL119C(7),YIL099W(7),YDR077W(7),YIR020C(7),YDR441C(7),YDR042C(7)
STE12	FKH1	94	35	YFR018C(7),YKL097C(7),YDR085C(7),YDR146C(1),YMR199W(7),YPR075C(7),YER124C(1),YKL096W-A(7),YHR142W(7),YDR179C(7),YNL145W(7),YCL055W(7),YHR048W(7),YHR083W(7),YGR050C(7),YPL141C(1),YDR451C(7),YCL069W(7),YLR300W(7),YMR184W(7),YHR085W(7),YPR035W(1),YMR198W(7),YPR013C(7),YCL064C(7),YMR197C(7),YOL031C(7),YJR091C(7),YPR119W(1),YKL069W(7),YIL015W(7),YGL006W-A(10),YDR452W(7),YER070W(7),YGR040W(7)
STE12	FKH2	166	40	YDR146C(1),YKL097C(7),YDR033W(7),YML052W(7),YJR127C(7),YOR246C(7),YKL096W-A(7),YHR142W(7),YOR248W(7),YBR135W(7),YAR071W(10),YCL055W(7),YIL123W(7),YKR042W(7),YGR050C(7),YER079W(7),YLR437C(7),YKL096W(7),YIL124W(7),YDR451C(7),YHR061C(7),YGR230W(7),YFR022W(7),YOR247W(7),YHR032W(7),YLR438C-A(7),YLR300W(7),YHL025W(7),YPR149W(7),YGL008C(7),YMR198W(7),YMR197C(7),YJR091C(7),YPR119W(1),YML035C(7),YMR199W(7…
STE12	GCR1	46	14	YCL065W(7),YCR012W(7),YBL079W(7),YKL152C(7),YBL107W-A(7),YAL038W(7),YMR046W-A(7),YGL063W(7),YBL029W(7),YER138W-A(7),YPL135W(7),YDR471W(7),YDR240C(7),YPL179W(7)
STE12	MAC1	37	11	YLR213C(7),YHR175W(7),YDL128W(7),YAR042W(7),YGR255C(7),YMR319C(7),YLR105C(7),YDL129W(7),YDR058C(7),YJL148W(7),YJL048C(7)
STE12	MCM1	229	168	YDR461W(1|7),YGR086C(1),YOR342C(1),YDR042C(7),YMR122W-A(1),YEL047C(1),YER133W(7),YDR179C(7),YNL146W(1),YDL227C(1),YHL009C(1),YNR028W(1|7),YGR106C(1),YGR014W(1|7),YJR094C(1),YHR151C(1),YMR032W(1),YJL170C(1),YHR023W(1),YFL016C(1),YNL297C(1),YNL160W(7),YGL032C(1|7),YGR230W(1),YJL158C(1),YDR077W(1),YGR085C(1),YER149C(1),YJL148W(7),YCL025C(1),YCL024W(1),YLR342W(1),YKR042W(1|7),YJL159W(1|7),YHL008C(1),…
STE12	MOT3	34	9	YNL037C(7),YIR019C(3),YIL099W(7),YIL119C(7),YMR202W(7),YDR077W(7),YIR020C(7),YNR044W(4|7),YKR042W(7)
STE12	MSN1	49	3	YBR047W(7),YBR048W(7),YIR019C(2|7)
STE12	NDD1	5	1	YPR119W(1)
STE12	PHD1	323	93	YIL118W(3),YER045C(7),YMR145C(3),YGL163C(3),YKR074W(7),YGL096W(3),YGL031C(7),YBR069C(7),YDR451C(7),YNL180C(3),YGR052W(3),YIL119C(3|7),YJL115W(3),YDL055C(3),YDR525W-A(3|7),YKL109W(3|7),YIL132C(7),YKL110C(3),YNL178W(3),YDR441C(3|7),YMR136W(3),YPL017C(7),YNR060W(3),YMR305C(7),YDR385W(3),YCR018C-A(7),YGR180C(3),YKL221W(7),YBR083W(3),YOL019W(3),YBL109W(7),YKL164C(7),YKR013W(7),YKL097C(3),YGR249W(3),YB…
STE12	PPR1	11	5	YLR420W(7),YPR049C(7),YJL023C(7),YNR054C(7),YOR091W(7)
STE12	RGT1	26	5	YCR027C(7),YNL146W(7),YBL074C(7),YNL143C(7),YDR216W(7)
STE12	RLM1	78	34	YCL065W(7),YMR246W(7),YGR189C(7),YIL119C(7),YLR342W(7),YCR018C-A(7),YKL096W-A(7),YIL123W(7),YDR179C(7),YNL066W(7),YJL104W(7),YMR014W(7),YAR053W(7),YGL159W(7),YDR042C(7),YNL160W(7),YJL108C(7),YDR073W(7),YDR309C(7),YDL001W(7),YKL096W(7),YCR019W(7),YKR102W(7),YMR013C(7),YKL219W(7),YDR077W(7),YLR300W(7),YDR085C(7),YJL148W(7),YLR154C(7),YEL072W(7),YKR091W(7),YKR090W(7),YJL159W(7)
STE12	ROX1	107	28	YNR044W(7),YER045C(7),YIL119C(7),YIL099W(7),YDR471W(7),YCR102C(7),YHR091C(7),YJL148W(7),YMR014W(7),YAL038W(7),YOR178C(7),YHR048W(7),YBR069C(7),YDR042C(7),YIR020C(7),YNL037C(7),YKL109W(7),YBL029W(7),YMR319C(7),YIR019C(7),YDR077W(7),YJL104W(7),YGL236C(7),YPR013C(7),YIL014C-A(7),YDR441C(7),YGR146C(7),YML103C(7)
STE12	RTG1	26	8	YEL072W(7),YHR175W(7),YCR019W(7),YAR053W(7),YCR018C-A(7),YER048W-A(7),YMR098C(7),YDR179C(7)
STE12	SIP4	24	7	YGL230C(7),YOL126C(7),YCR019W(7),YER065C(7),YCR018C-A(7),YPR139C(7),YHR179W(7)
STE12	SKN7	357	58	YGL055W(7),YLR257W(7),YKL097C(7),YMR305C(7),YOR348C(7),YML029W(7),YMR307W(7),YML052W(7),YIL119C(7),YIL099W(7),YML089C(7),YOR246C(7),YOR344C(7),YKR092C(7),YKL096W-A(7),YAR047C(7),YNL145W(7),YLR108C(7),YMR304C-A(7),YHR010W(7),YGR248W(7),YKL164C(7),YNL146W(7),YKR042W(7),YIR020C(7),YGR050C(7),YER079W(7),YOL155C(7),YKR013W(7),YMR306W(7),YKR093W(7),YER091C(7),YFL014W(7),YNR017W(7),YOL126C(7),YBL029W(7)…
STE12	SWI6	143	76	YGR013W(7),YNR008W(1),YDR225W(7),YNR044W(7),YEL002C(1),YDR189W(1),YPR120C(1),YNL283C(1),YGR040W(7),YMR307W(7),YCR061W(1),YCR063W(1),YLR342W(7),YMR199W(7),YOR246C(7),YER124C(1),YKL221W(7),YKL096W-A(7),YHR149C(1),YIL124W(7),YDR179C(7),YAL003W(1),YPL283C(7),YGR014W(7),YNR054C(7),YGR107W(1),YHR156C(7),YKL103C(1),YGR180C(7),YGR012W(7),YIL123W(7),YDR309C(7),YMR305C(1|7),YHR217C(1),YHR061C(7),YLR299W(1)…
STE12	XBP1	162	8	YBL043W(10),YDR309C(7),YMR305C(7),YML052W(7),YMR252C(10),YPR119W(1),YGL096W(7),YLR042C(7)
STP1	AFT1	20	15	YBR168W(7),YBR167C(7),YDL116W(7),YHR156C(7),YDR473C(7),YHR157W(7),YDR084C(7),YCR096C(7),YGR218W(7),YGR072W(7),YFR054C(7),YDR042C(7),YGR071C(7),YMR019W(7),YDR183W(7)
STP1	ARG80	16	16	YDR494W(7),YGR103W(7),YOL058W(7),YGL001C(7),YLR350W(7),YCR019W(7),YPL265W(7),YPL266W(7),YDR048C(7),YDR049W(7),YDR042C(7),YGR071C(7),YCR018C-A(7),YOL081W(7),YDR244W(7),YCR094W(7)
STP1	ARG81	16	16	YDL116W(7),YJL092W(7),YBR098W(7),YOL058W(7),YDR084C(7),YDL152W(7),YPL265W(7),YDL154W(7),YPR109W(7),YJL085W(7),YDR042C(7),YPL266W(7),YER007C-A(7),YOL057W(7),YDR244W(7),YOL125W(7)
STP1	ARR1	2	2	YCR096C(7),YER007C-A(7)
STP1	AZF1	4	4	YEL062W(7),YJL148W(7),YDR042C(7),YGL001C(7)
STP1	BAS1	14	14	YOL024W(7),YBR098W(7),YLR350W(7),YDR084C(7),YEL044W(7),YBR248C(7),YCR019W(7),YIL003W(7),YEL062W(7),YBR216C(7),YCR018C-A(7),YEL042W(7),YEL045C(7),YEL046C(7)
STP1	CAT8	1	1	YOL126C(7)
STP1	CIN5	25	22	YPL265W(7),YDL182W(7),YDR508C(7),YEL044W(7),YFR040W(7),YEL062W(7),YDR042C(7),YOL159C(7),YEL045C(7),YLR420W(7),YDR509W(7),YCL025C(7),YOL126C(7),YCR019W(7),YCL024W(7),YJR011C(7),YDR510W(7),YOL081W(7),YGR218W(7),YBR068C(7),YOL125W(7),YEL046C(7)
STP1	CST6	4	4	YBR167C(7),YDR068W(7),YBR168W(7),YDR067C(7)
STP1	DAL80	10	1	YDR042C(7)
STP1	DAL81	32	23	YPL265W(7),YCL014W(7),YDL182W(7),YDR047W(7),YDR508C(7),YCL025C(3|7),YDR509W(7),YGR054W(7),YEL044W(7),YEL045C(7),YGR055W(7),YBR068C(7),YDR102C(7),YOL126C(7),YDR046C(7),YCL018W(7),YCL024W(7),YDR510W(7),YLR094C(7),YPL266W(7),YOL125W(7),YDL043C(7),YEL046C(7)
STP1	FZF1	16	16	YHR156C(7),YDR473C(7),YBR248C(7),YIL002W-A(10),YIL003W(7),YBR167C(7),YEL062W(7),YDR004W(7),YFR054C(7),YDR042C(7),YJR011C(7),YJL148W(7),YDR244W(7),YDR179W-A(7),YCR094W(7),YDR179C(7)
STP1	GAT1	32	0
STP1	GCN4	25	20	YLL005C(7),YDR509W(7),YBR043C(7),YOL058W(7),YDR084C(7),YBR068C(3|7),YBR248C(7),YEL046C(7),YDL154W(7),YEL062W(7),YJL085W(7),YCL018W(7),YOL057W(7),YMR019W(7),YDR510W(7),YLL004W(7),YDL182W(7),YDR508C(7),YIR034C(7),YDR179C(7)
STP1	GCR2	26	26	YLR261C(7),YIL003W(7),YER007C-A(7),YDR508C(7),YER013W(7),YEL044W(7),YIL002W-A(10),YMR228W(7),YEL062W(7),YPR109W(7),YDR042C(7),YDR179C(7),YEL045C(7),YLR262C(7),YDR473C(7),YDR048C(7),YDR003W(7),YDR510W(7),YLR189C(7),YJL148W(7),YDR179W-A(7),YOL024W(7),YCR095C(7),YDL181W(7),YDR049W(7),YEL046C(7)
STP1	GLN3	14	10	YOL058W(7),YDR183W(7),YEL009C(7),YPL265W(7),YER007C-A(7),YEL004W(7),YDR510W(7),YJR040W(7),YJL148W(7),YDR508C(7)
STP1	GZF3	8	0
STP1	HAC1	4	4	YOR058C(7),YDL146W(7),YCR018C-A(7),YCR019W(7)
STP1	HAL9	13	13	YNL038W(7),YGL001C(7),YDR084C(7),YGR218W(7),YCR096C(7),YGR072W(7),YDR042C(7),YOL159C(7),YGR071C(7),YJR011C(7),YMR019W(7),YMR258C(7),YOL125W(7)
STP1	HAP4	22	22	YBR098W(7),YIL003W(7),YBR168W(7),YCR018C-A(7),YBR216C(7),YDL182W(7),YCR094W(7),YDR179C(7),YDR494W(7),YBL109W(7),YDR183W(7),YDR042C(7),YBL111C(7),YDR473C(7),YMR192W(7),YJL148W(7),YEL009C(7),YGL001C(7),YDL181W(7),YBR167C(7),YCR096C(7),YMR258C(7)
STP1	HMS1	11	11	YDL116W(7),YGL001C(7),YCR019W(7),YEL002C(7),YCR096C(7),YPR109W(7),YDR049W(7),YDR042C(7),YCR018C-A(7),YER007C-A(7),YDR179C(7)
STP1	LEU3	10	10	YLL005C(7),YLL004W(7),YGL001C(7),YDL181W(7),YCR019W(7),YEL002C(7),YCL018W(7),YCR018C-A(7),YDR042C(7),YJL148W(7)
STP1	MCM1	26	19	YDR509W(7),YJL148W(7),YOL058W(7),YLR261C(7),YHR151C(7),YLR190W(7),YBR167C(7),YEL044W(7),YDR179W-A(7),YDR042C(7),YER070W(7),YOR058C(7),YDR179C(7),YLR262C(7),YLR189C(7),YLR302C(7),YEL045C(7),YHR152W(7),YEL046C(7)
STP1	MET31	10	10	YLL005C(7),YLL004W(7),YHR156C(7),YDR494W(7),YHR157W(7),YDR049W(7),YER007C-A(7),YDR042C(7),YCR094W(7),YGR055W(7)
STP1	MET4	14	14	YML100W(7),YLL005C(7),YLL004W(7),YEL044W(7),YCL025C(7),YDR508C(7),YNR049C(7),YDL181W(7),YCL024W(7),YDR510W(7),YEL046C(7),YEL045C(7),YDR047W(7),YGR055W(7)
STP1	MGA1	12	5	YBR167C(7),YDR068W(7),YBR168W(7),YDR067C(7),YER007C-A(7)
STP1	MIG2	2	0
STP1	MIG3	2	2	YCR019W(7),YCR018C-A(7)
STP1	MSN2	51	5	YCL025C(7),YML100W(7),YER013W(7),YHR156C(7),YMR228W(7)
STP1	MSN4	28	3	YGR071C(7),YBL109W(7),YDR179W-A(7)
STP1	NDT80	2	1	YDR084C(7)
STP1	PHO4	9	7	YCR095C(7),YDL181W(7),YPL216W(7),YEL044W(7),YPL217C(7),YER079W(7),YEL046C(7)
STP1	PPR1	2	2	YLR420W(7),YDR048C(7)
STP1	RIM101	9	1	YDR473C(7)
STP1	RLM1	10	10	YML100W(7),YCR018C-A(7),YGR218W(7),YCR019W(7),YOL159C(7),YOR058C(7),YDR042C(7),YJL148W(7),YKL161C(7),YDR179C(7)
STP1	RPH1	9	8	YER013W(7),YDR084C(7),YDR473C(7),YDR067C(7),YDR004W(7),YDR183W(7),YDR068W(7),YLR302C(7)
STP1	RTG1	30	13	YDR045C(7),YJR011C(7),YGL001C(7),YDR473C(7),YCR019W(7),YNR049C(7),YIL003W(7),YMR192W(7),YCR095C(7),YCR018C-A(7),YDR179C(7),YEL045C(7),YEL046C(7)
STP1	SIP4	9	9	YJL139C(7),YOL126C(7),YCR019W(7),YLR430W(7),YLR428C(7),YOL125W(7),YCR018C-A(7),YDR183W(7),YMR258C(7)
STP1	SKN7	21	10	YDL182W(7),YOL058W(7),YOL126C(7),YEL044W(7),YER079W(7),YMR019W(7),YJL148W(7),YEL045C(7),YIR034C(7),YEL046C(7)
STP1	STB5	13	10	YBR068C(7),YHR156C(7),YDR084C(7),YGR218W(7),YOL126C(7),YHR157W(7),YEL044W(7),YDR179C(7),YEL045C(7),YDR179W-A(7)
STP1	STP2	12	11	YDL116W(7),YPL248C(7),YCL025C(3|7),YDR102C(7),YGR199W(7),YDR103W(7),YDR048C(7),YCR094W(7),YBR068C(3|7),YHR152W(7),YBR132C(10)
STP1	TYE7	7	7	YDL116W(7),YGR224W(7),YJL139C(7),YGL001C(7),YDL154W(7),YDR042C(7),YEL004W(7)
STP1	YAP1	23	11	YMR144W(7),YLR302C(7),YJR011C(7),YGL001C(7),YEL044W(7),YDR179C(7),YER079W(7),YCL014W(7),YDL182W(7),YEL045C(7),YEL046C(7)
STP1	YOX1	23	20	YOR058C(7),YJR011C(7),YGL001C(7),YPR109W(7),YCL025C(7),YHR151C(7),YCR019W(7),YNR049C(7),YDR084C(7),YMR192W(7),YCR096C(7),YGR218W(7),YGR072W(7),YDR042C(7),YGR071C(7),YCR018C-A(7),YDR068W(7),YDR183W(7),YHR152W(7),YMR258C(7)
STP1	YRR1	1	1	YER013W(7)
STP2	ARG80	4	4	YLL001W(7),YKL195W(7),YCR094W(7),YDR048C(7)
STP2	ARR1	4	4	YCR041W(7),YCR040W(7),YBR040W(7),YCR039C(7)
STP2	CHA4	4	4	YKL007W(7),YCR040W(7),YCR041W(7),YCR039C(7)
STP2	DAL80	4	0
STP2	DAL81	15	13	YBR068C(7),YNL061W(7),YGL255W(7),YDR102C(7),YGL180W(7),YCL025C(3|7),YOL079W(7),YGR118W(7),YDR064W(7),YLR246W(7),YGL133W(7),YDL112W(7),YDL227C(7)
STP2	GAT3	4	4	YCR041W(7),YCR040W(7),YDL227C(7),YCR039C(7)
STP2	GZF3	4	1	YCR040W(7)
STP2	HAP4	10	8	YLL001W(7),YNL071W(7),YCR040W(7),YBR039W(7),YCR041W(7),YCR039C(7),YGL133W(7),YCR094W(7)
STP2	HIR2	6	6	YLL001W(7),YDR102C(7),YDR103W(7),YCR039C(7),YDR101C(10),YBL002W(7)
STP2	LEU3	3	2	YFL017C(7),YGR204W(7)
STP2	MSN2	22	2	YCL025C(7),YGL255W(7)
STP2	MSN4	5	2	YDR216W(7),YML057W(7)
STP2	PHD1	6	4	YER146W(7),YML116W(7),YBR068C(3),YCL025C(3|7)
STP2	PIP2	4	2	YBR020W(7),YDR048C(7)
STP2	PPR1	1	1	YDR048C(7)
STP2	RAP1	17	11	YLL001W(7),YBR068C(7),YGR204W(7),YCL025C(7),YHR173C(7),YOL080C(10),YDR063W(7),YDR064W(7),YER146W(7),YDR450W(7),YGR118W(7)
STP2	YAP5	8	7	YCR040W(7),YHR038W(7),YOL080C(10),YOL078W(10),YCR039C(7),YCR041W(7),YDR450W(7)
STP2	YOX1	6	5	YCL025C(7),YGR026W(7),YJL024C(7),YML057W(7),YHR152W(7)
STP2	ZAP1	7	7	YGL255W(7),YCR040W(7),YDR063W(7),YCR039C(7),YCR041W(7),YGR026W(7),YCR094W(7)
SUM1	AFT1	15	7	YCL065W(7),YLR213C(7),YBR040W(7),YOR366W(7),YDR523C(7),YDR042C(7),YDL188C(7)
SUM1	ARG81	4	4	YDL070W(7),YDR522C(7),YDR042C(7),YDL001W(7)
SUM1	ARR1	2	1	YBR040W(7)
SUM1	AZF1	2	2	YOR313C(7),YDR042C(7)
SUM1	DAL80	3	1	YDR042C(7)
SUM1	DAL81	6	2	YPR144C(10),YOR315W(10)
SUM1	GAL4	6	6	YCL065W(7),YNR076W(7),YLR082C(7),YLL065W(7),YDR542W(7),YBR017C(7)
SUM1	GAT3	8	8	YCL065W(7),YNR076W(7),YIL133C(7),YMR325W(7),YOL162W(7),YLL065W(7),YDR542W(7),YJL043W(7)
SUM1	GCN4	8	6	YLL005C(7),YLL004W(7),YIR027C(7),YJR025C(7),YKL179C(7),YBR147W(7)
SUM1	GCR1	1	1	YCL065W(7)
SUM1	GLN3	9	4	YFR022W(7),YDR523C(7),YKR034W(7),YKL179C(7)
SUM1	HAP4	11	11	YCL065W(7),YJR079W(7),YDR522C(7),YDL001W(7),YJR082C(7),YJR078W(7),YJR077C(7),YLL065W(7),YDR042C(7),YDR542W(7),YFR023W(7)
SUM1	HMS1	4	4	YCL065W(7),YDL070W(7),YDR522C(7),YDR042C(7)
SUM1	LEU3	7	7	YLL005C(7),YLR343W(7),YLL004W(7),YNL204C(7),YLR307W(7),YDR042C(7),YOR071C(7)
SUM1	MAC1	3	2	YLR213C(7),YGR256W(7)
SUM1	MET31	5	5	YDR227W(7),YDR522C(7),YLL004W(7),YDR042C(7),YLL005C(7)
SUM1	MET4	4	4	YLL005C(7),YGR256W(7),YLL004W(7),YOL162W(7)
SUM1	MGA1	8	3	YBR041W(7),YOR209C(7),YJR094C(3)
SUM1	NDT80	2	1	YPR054W(1|7)
SUM1	PDR1	13	9	YCL065W(7),YNR076W(7),YIL133C(7),YDL001W(7),YBR040W(7),YLL065W(7),YDR042C(7),YDR542W(7),YJL043W(7)
SUM1	RAP1	42	34	YCL065W(7),YJR025C(7),YGR258C(7),YLL065W(7),YDR542W(7),YLR213C(7),YLR343W(7),YPL076W(7),YIL133C(7),YPL130W(7),YBR180W(7),YDR042C(7),YOR314W(7),YJL043W(7),YJL044C(7),YOR367W(7),YBR179C(7),YHR183W(7),YDR281C(7),YOR366W(7),YDR311W(7),YDL188C(7),YBR083W(7),YDL186W(7),YGR059W(7),YHR123W(7),YKL177W(7),YGR260W(7),YOR313C(7),YLR342W(7),YFR032C(7),YKL178C(7),YLL026W(7),YOR365C(7)
SUM1	RGM1	5	5	YLL065W(7),YNR076W(7),YDR542W(7),YOL162W(7),YMR325W(7)
SUM1	RIM101	1	0
SUM1	RLM1	9	8	YCL065W(7),YDR522C(7),YOR314W(7),YKL179C(7),YLR342W(7),YDR042C(7),YOR058C(7),YDL001W(7)
SUM1	ROX1	8	5	YPL130W(7),YOR314W(7),YHR185C(7),YDR042C(7),YGR256W(7)
SUM1	SIP4	2	2	YNL204C(7),YDR522C(7)
SUM1	STB5	8	4	YKL177W(7),YMR272C(7),YKL179C(7),YHR184W(7)
SUM1	YAP5	17	12	YCL065W(7),YDR403W(7),YNR076W(7),YIL133C(7),YMR325W(7),YKL177W(7),YKL179C(7),YLL065W(7),YDR542W(7),YFR032C(7),YJL043W(7),YFR023W(7)
SUM1	ZAP1	6	6	YCL065W(7),YNR076W(7),YKL177W(7),YKL179C(7),YDR042C(7),YDR542W(7)
SWI4	ACE2	50	43	YER177W(7),YGL007C-A(10),YGR041W(7),YML101C(7),YER176W(7),YER189W(7),YGR040W(7),YDR525W(7),YDL227C(1|7),YLR439W(7),YML100W(7),YPL283C(7),YPL024W(7),YBL023C(7),YAL040C(7),YOR138C(7),YML121W(7),YGR234W(7),YDR011W(7),YKR042W(7),YER079W(7),YGL228W(7),YKR041W(7),YER190W(7),YOR314W(7),YGL007W(7),YER078C(7),YER155C(7),YLR438C-A(7),YLR300W(7),YJL148W(7),YFR017C(7),YKR040C(7),YJR147W(7),YMR135W-A(7),YOR14…
SWI4	AFT2	27	8	YER079W(7),YBR077C(7),YER145C(7),YGL227W(7),YNL337W(10),YKL103C(7),YDR545W(10),YBR078W(7)
SWI4	ARG80	8	7	YGR108W(7),YER069W(7),YDR452W(7),YDR451C(7),YDR227W(7),YPL126W(7),YPL111W(7)
SWI4	ASH1	52	32	YMR305C(7),YGR189C(7),YLR299W(7),YMR307W(7),YBR071W(7),YCR063W(7),YBL030C(7),YIL123W(7),YPL056C(7),YPL024W(7),YMR304C-A(7),YAL040C(7),YGR248W(7),YNL290W(7),YOR153W(7),YOR178C(7),YDR309C(7),YKR042W(7),YKR041W(7),YDR451C(7),YCL025C(7),YNL300W(7),YGR035C(7),YBR070C(7),YDL227C(7),YJL196C(7),YIL140W(10),YGL184C(10),YOL007C(7),YNL289W(7),YOL113W(7),YDR452W(7)
SWI4	AZF1	13	8	YPR013C(7),YJL148W(7),YIR019C(7),YOR313C(7),YIR020C(7),YOL156W(7),YBL030C(7),YLL066C(7)
SWI4	CIN5	158	105	YDL048C(7),YHR007C(4),YLR121C(4|7),YNL066W(4|7),YML132W(7),YMR143W(7),YGR138C(7),YOR246C(4|7),YLR332W(7),YDR508C(7),YMR135C(7),YMR306W(7),YMR136W(7),YBR112C(7),YKR093W(7),YIL122W(7),YOR247W(7),YMR308C(7),YGR250C(7),YJR147W(7),YNL179C(7),YNL289W(7),YOR315W(7),YLR044C(7),YJR148W(7),YGL007C-A(10),YER188C-A(10),YPL017C(7),YGL179C(4|7),YOR344C(7),YIR021W(10),YPL056C(4|7),YDR309C(4|7),YJL196C(4|7),YML1…
SWI4	CUP9	22	20	YKR093W(7),YPR013C(7),YEL040W(7),YMR135W-A(7),YGR248W(7),YOR314W(7),YMR016C(7),YKR092C(7),YOR178C(7),YGR234W(7),YNL289W(7),YDR441C(7),YDR077W(7),YIR020C(7),YOL156W(7),YMR069W(7),YEL041W(7),YBL030C(7),YDR442W(7),YKL045W(7)
SWI4	DAL81	35	15	YKR041W(7),YKR093W(7),YDR509W(7),YDL227C(7),YEL040W(7),YKR040C(7),YCL025C(7),YOL126C(7),YKR092C(7),YCR098C(10),YKR042W(7),YPL125W(7),YDR510W(7),YEL007W(10),YDR508C(7)
SWI4	FKH1	33	30	YGL007C-A(10),YBR050C(10),YML101C(7),YKL097C(7),YBR071W(7),YMR199W(7),YOL114C(7),YGR041W(7),YKL096W-A(7),YML100W(7),YCL055W(7),YGR050C(7),YMR144W(7),YDR451C(7),YBR077C(7),YGL007W(7),YER155C(7),YLR300W(7),YBR162W-A(7),YPR013C(7),YMR198W(7),YBR070C(7),YOL113W(7),YDR500C(7),YOR315W(7),YBR078W(7),YDR452W(7),YPR119W(1|7),YER070W(7),YGR040W(7)
SWI4	FKH2	73	56	YOR372C(7),YEL040W(7),YGL007C-A(10),YMR199W(7),YLR299W(7),YER189W(7),YKR041W(7),YOR246C(7),YLR301W(7),YKL096W-A(7),YIL123W(7),YLR439W(7),YOR248W(7),YCL054W(10),YPL024W(7),YPR148C(7),YMR143W(7),YER190W(7),YKL097C(7),YKR042W(7),YGR050C(7),YER079W(7),YLR437C(7),YHL028W(10),YBR077C(7),YIL124W(7),YER069W(7),YMR144W(7),YDR451C(7),YGR109C(7),YBL029C-A(10),YOR314W(7),YKL096W(7),YGL007W(7),YER078C(7),YOR2…
SWI4	FZF1	7	7	YKL221W(7),YOR138C(7),YOR140W(7),YJR053W(7),YDR526C(7),YDR527W(7),YJL148W(7)
SWI4	HAP1	35	8	YNR043W(7),YLR108C(10),YNL231C(7),YFR033C(10),YGR296W(10),YNL337W(10),YLR256W(7),YDR545W(10)
SWI4	INO4	66	27	YGL007C-A(10),YOR344C(7),YDR297W(10),YIL013C(10),YMR069W(7),YPR121W(10),YBR007C(10),YEL040W(7),YCL054W(10),YNL180C(10),YGR233C(10),YPL068C(10),YEL041W(7),YOL156W(7),YLR113W(10),YMR071C(10),YDR132C(10),YOL011W(7),YGL007W(7),YAL064W(10),YPR013C(7),YMR135W-A(7),YMR194C-B(10),YNL179C(7),YGR251W(10),YAL064C-A(10),YOR152C(10)
SWI4	MCM1	86	62	YGR086C(1),YGR041W(7),YEL040W(7),YNL289W(1|7),YLR084C(1|7),YNR044W(7),YMR199W(1),YNL298W(7),YMR072W(7),YCR065W(1),YKL104C(1|7),YNL295W(7),YOR246C(1),YNR028W(7),YOL011W(7),YOR344C(1|7),YCL055W(7),YML027W(1),YGR189C(1|7),YDL227C(1),YLR110C(1),YDR507C(1|7),YJL196C(1|7),YER112W(7),YCL025C(1),YGR014W(1|7),YIL123W(1|7),YPL111W(7),YMR071C(10),YJL079C(1),YDR509W(7),YDR451C(1|7),YFL014W(7),YIL122W(7),YBR0…
SWI4	MET31	12	8	YNL192W(7),YDR227W(7),YDR500C(7),YGL254W(7),YGL013C(7),YLR439W(7),YBL002W(7),YDR501W(7)
SWI4	MIG1	8	5	YKL109W(10),YGL253W(7),YDR441C(7),YDR442W(7),YOL156W(7)
SWI4	MOT3	9	7	YNR044W(7),YKR040C(7),YKR042W(7),YDR077W(7),YIR020C(7),YOR315W(7),YIR021W(10)
SWI4	MSN1	23	9	YDL227C(7),YCL025C(4),YOR344C(4),YKL007W(7),YIR019C(7),YDR525W-A(4),YCR063W(4),YNL030W(7),YDR500C(4)
SWI4	MSN2	211	62	YGR109C(4),YHL049C(4),YBR077C(4),YPL017C(7),YOR342C(4),YDR451C(4),YMR135C(7),YJL196C(4),YNL231C(4),YDR309C(4),YGR221C(4),YJL079C(4),YIL123W(4),YMR199W(4),YIR018W(4),YPL283C(4),YLR110C(4),YKR041W(4),YML100W(7),YFL014W(7),YML028W(4),YGR248W(7),YJL158C(4),YGR279C(4),YLR342W(4),YEL075C(4),YJR054W(7),YDR525W-A(4),YDR453C(7),YOL012C(4),YOL155C(7),YGL013C(4),YLR111W(4),YBR162W-A(4),YMR305C(4),YLR299W(4)…
SWI4	MSS11	10	4	YKL007W(7),YPL024W(7),YKL008C(7),YIL141W(10)
SWI4	NDD1	1	1	YPR119W(1|7)
SWI4	PHD1	158	57	YDL048C(7),YCR065W(7),YPL017C(7),YEL040W(7),YEL041W(7),YMR305C(7),YMR135C(7),YDR525W(7),YDR441C(7),YCR063W(7),YML132W(7),YER146W(7),YKL098W(7),YBL030C(7),YBR162C(7),YKL221W(7),YMR304C-A(7),YCL055W(7),YGR248W(7),YMR137C(7),YGL097W(7),YBR113W(7),YCL025C(7),YGR139W(7),YIR020C(7),YOL156W(7),YOL019W(7),YDR442W(7),YMR016C(7),YMR136W(7),YDR451C(7),YNL178W(7),YMR017W(7),YDR309C(7),YOL126C(7),YIR019C(7),Y…
SWI4	PHO4	42	24	YPL189W(10),YCR065W(7),YER146W(7),YLR121C(7),YOR344C(7),YIL056W(7),YER078C(7),YLR439W(7),YOL011W(7),YPL054W(7),YLR153C(10),YML121W(7),YJL118W(10),YPL068C(10),YER079W(7),YIL122W(7),YIL121W(7),YIR019C(7),YLR438C-A(7),YJL158C(7),YER153C(10),YGL038C(7),YJL121C(10),YER154W(10)
SWI4	RDR1	1	1	YOR378W(7)
SWI4	RIM101	17	2	YMR136W(7),YBL029W(10)
SWI4	RLM1	38	30	YKL096W-A(4|7),YIL123W(4|7),YEL040W(7),YLR299W(7),YNL066W(4|7),YDR525W(7),YJL158C(4|7),YLR466W(7),YLR341W(7),YDR309C(4|7),YLR330W(7),YGR138C(7),YLR332W(7),YGR189C(4|7),YEL041W(7),YLR113W(10),YML100W(7),YOR314W(7),YKL096W(7),YLR467W(7),YIL122W(7),YLR342W(4|7),YDR077W(7),YLR300W(7),YGR249W(7),YDR527W(7),YJL148W(7),YER001W(7),YNL289W(7),YOR315W(7)
SWI4	RME1	14	12	YER079W(7),YNR043W(7),YCL055W(7),YOR138C(7),YML121W(7),YOR140W(7),YLR438C-A(7),YOL156W(7),YOL155C(7),YER078C(7),YJL148W(7),YFR017C(7)
SWI4	ROX1	49	36	YCR065W(7),YNR044W(7),YEL040W(7),YGR221C(7),YMR135C(7),YKL110C(10),YDR441C(7),YCR063W(7),YDR545W(10),YBL030C(7),YDL185W(7),YIR021W(10),YNL339C(7),YOR178C(7),YGR234W(7),YKL008C(7),YNL337W(10),YIR020C(7),YOL156W(7),YDR442W(7),YMR016C(7),YMR136W(7),YCR098C(10),YMR017W(7),YOR314W(7),YLR467W(7),YIR019C(7),YDR077W(7),YJL148W(7),YKL045W(7),YCR064C(7),YPR013C(7),YMR135W-A(7),YNL289W(7),YGL013C(7),YOR315W…
SWI4	RPH1	7	1	YLR341W(7)
SWI4	SKN7	160	99	YHR007C(4),YML101C(7),YLR121C(4|7),YPL056C(4),YLR110C(4),YFL014W(7),YPL024W(7),YOR246C(4|7),YNL031C(4),YMR135C(7),YMR306W(7),YMR136W(7),YKR093W(7),YMR199W(4),YJL148W(7),YJR147W(7),YML028W(4|7),YDR526C(7),YOR315W(7),YJR148W(7),YKL110C(10),YMR072W(7),YDR525W(7),YKL096W-A(7),YER010C(7),YDR309C(4|7),YML121W(7),YDR453C(7),YKR013W(7),YPR159W(7),YMR017W(7),YOR314W(7),YGL007W(7),YPL256C(4),YDR077W(7),YMR…
SWI4	SKO1	120	87	YDL048C(7),YMR135C(7),YML132W(7),YLR461W(4),YIR018W(4),YEL075C(4|7),YLR110C(4),YOR342C(4),YFL014W(7),YPL024W(7),YDL004W(4),YOR246C(4|7),YDR011W(7),YPL026C(7),YLR121C(4|7),YIR020C(7),YBR112C(7),YKR093W(7),YNL015W(10),YIL122W(7),YIL121W(7),YOR247W(7),YJR147W(7),YNL179C(7),YOR315W(7),YGL007C-A(10),YPL017C(7),YCR063W(4|7),YIL056W(7),YGL179C(4|7),YJL158C(4|7),YIR021W(10),YDR508C(7),YKL044W(7),YGR138C(…
SWI4	SOK2	184	76	YDL048C(7),YOR344C(1),YGR140W(10),YPL017C(7),YER069W(1),YGL007C-A(10),YHL027W(10),YNL339C(7),YDR510W(7),YER188C-A(10),YMR199W(7),YNL288W(10),YDR524C-B(10),YKL096W-A(7),YNL282W(10),YEL040W(7),YFL016C(10),YFL014W(7),YGL036W(10),YBL030C(7),YNL066W(1),YGR248W(7),YOR138C(7),YOR178C(7),YLR110C(1),YKL044W(7),YGR138C(7),YKL008C(7),YEL041W(7),YIR020C(7),YOL156W(7),YKL043W(7),YER011W(7),YMR305C(1),YPL026C(…
SWI4	STB1	18	17	YLR341W(7),YPL056C(7),YGR109C(7),YOR372C(7),YDR309C(7),YOR138C(7),YPL256C(7),YNL290W(7),YOL007C(7),YGR221C(7),YMR306C-A(7),YKL097C(7),YOR246C(7),YHR061C(7),YDR525W(7),YCR063W(7),YDR500C(7)
SWI4	STB5	69	27	YER177W(7),YGL253W(7),YHR007C(4),YNL283C(4),YEL041W(4|7),YKR042W(7),YDR345C(4),YOL012C(4),YLR437C(7),YPL026C(7),YMR305C(4),YLR299W(4),YNL231C(7),YOL126C(7),YOR344C(4),YMR199W(4),YDR441C(4),YGR279C(4|7),YJL196C(7),YMR306C-A(4),YAL040C(4),YDR010C(7),YGR107W(4),YGR086C(4),YDR525W-A(7),YJR148W(7),YOL156W(4)
SWI4	STE12	314	156	YGR086C(1),YKL103C(1),YNR044W(7),YMR016C(1),YCR063W(1),YLR256W(7),YOR344C(1|7),YKR011C(1),YFL014W(7),YDL227C(1),YOR343C(1),YEL041W(1),YKR042W(7),YMR305C(1|7),YOR248W(1|7),YHR217C(1),YGR014W(1|7),YMR306W(7),YKR093W(7),YLR055C(7),YDR451C(1|7),YGL007W(1),YFL064C(1),YOR247W(7),YIL123W(1|7),YOR342C(1),YKL095W(7),YJL148W(7),YCL025C(1),YJL158C(1),YOL126C(7),YAL064C-A(10),YPR119W(1),YDL127W(1|7),YGR040W(…
SWI4	SWI6	157	148	YOR372C(7),YDR225W(7),YNR044W(7),YPL256C(7),YGR221C(7),YMR135C(7),YDR441C(1|4),YLL067C(1|4|7),YER189W(7),YMR199W(7),YOL114C(7),YMR178W(1|4|7),YLR439W(7),YEL040W(7),YLR330W(7),YGR014W(7),YDL004W(1|4),YNL290W(7),YPL268W(7),YLR461W(1|4),YJR054W(7),YGR012W(7),YMR306W(7),YJL186W(7),YDR451C(7),YBL109W(1|4),YDR309C(7),YNR008W(1|4),YGR295C(1|4),YOR247W(7),YGR110W(7),YJR053W(7),YDL227C(7),YKL101W(10),YNL2…
SWI4	XBP1	64	20	YER076C(10),YJR147W(7),YOL111C(10),YPL256C(7),YDR309C(7),YMR194C-B(10),YJR030C(10),YOR228C(10),YBL029W(10),YPR189W(10),YOR179C(10),YCR066W(10),YGR296W(10),YNL337W(10),YIL013C(10),YDR545W(10),YOR315W(7),YKL165C(10),YMR305C(7),YPR119W(1)
SWI4	YAP1	85	43	YDL048C(7),YHR007C(4),YKR041W(4),YML132W(7),YDR309C(4),YDL183C(4),YOR314W(4|7),YLR461W(4),YOL156W(4|7),YER078C(7),YLR110C(4),YLR439W(7),YER069W(4),YKL221W(7),YNL231C(4|7),YGR248W(7),YML121W(7),YGR234W(7),YDR011W(7),YER079W(7),YNL030W(7),YPR201W(4),YNL279W(4),YMR144W(7),YLR299W(4),YGR189C(4),YOR344C(4),YGR040W(4),YLR438C-A(7),YMR305C(4|7),YDR501W(7),YFR017C(7),YOL114C(4),YDL227C(4),YLR255C(7),YOL1…
SWI5	ACE2	70	68	YJR046W(7),YNR067C(1|7),YML101C(7),YJL217W(1),YGL226W(7),YGL028C(1|7),YPR106W(7),YER176W(7),YDR155C(7),YER189W(7),YGR040W(7),YNL241C(7),YER078C(7),YJR044C(7),YDL227C(1|7),YLR439W(7),YGR041W(1|7),YML100W(7),YPL283C(7),YIL009W(1|7),YOR138C(7),YML121W(7),YPL158C(7),YGR234W(7),YBR158W(1|7),YOR264W(1|7),YNL079C(7),YLR194C(1|7),YER079W(7),YHL029C(7),YMR261C(7),YGL228W(7),YDR055W(7),YBR157C(7),YER190W(7…
SWI5	AFT2	20	5	YGL227W(7),YER079W(7),YDL114W(7),YDL115C(7),YDR545W(10)
SWI5	ARR1	5	4	YAL018C(7),YJR044C(7),YAL017W(7),YMR135W-A(7)
SWI5	ASH1	12	10	YDR055W(7),YDR054C(7),YKL163W(7),YGR189C(7),YBR071W(7),YGR086C(7),YBR070C(7),YNL241C(7),YDL227C(7),YAL040C(7)
SWI5	CHA4	6	6	YDR057W(7),YER190W(7),YMR135W-A(7),YMR134W(7),YJR144W(7),YER189W(7)
SWI5	CIN5	46	39	YAL063C(7),YER124C(7),YLR346C(7),YDL174C(7),YMR172C-A(7),YML132W(7),YBR071W(7),YNR067C(7),YNL241C(7),YHR128W(7),YJL194W(7),YNL145W(7),YDL173W(7),YAL040C(7),YJL078C(7),YML121W(7),YGR234W(7),YKL164C(7),YNL146W(7),YNL193W(7),YMR136W(7),YHL029C(7),YMR261C(7),YPR183W(7),YBR157C(7),YMR134W(7),YGR254W(7),YGR233C(7),YGR060W(7),YBR070C(7),YBR083W(7),YMR173W(7),YKL045W(7),YMR262W(7),YDL128W(7),YKL163W(7),Y…
SWI5	CST6	3	3	YER189W(7),YGR040W(7),YER190W(7)
SWI5	DAL80	14	1	YFL021W(7)
SWI5	FKH1	22	22	YGR041W(7),YML101C(7),YLR406C(7),YGL028C(7),YGR040W(7),YML100W(7),YER124C(1|7),YNL145W(7),YJL078C(7),YBR158W(7),YLR286C(7),YBR157C(7),YCL069W(7),YHR143W(7),YER155C(7),YBR070C(7),YLR407W(7),YBR071W(7),YIL015W(7),YLR210W(7),YOL030W(7),YLR300W(7)
SWI5	FKH2	22	18	YER124C(7),YBR157C(7),YLR286C(7),YER190W(7),YJL078C(7),YDL224C(7),YBR158W(7),YHR143W(7),YLR438C-A(7),YFL021W(7),YER189W(7),YFL022C(7),YER079W(7),YNL241C(7),YLR439W(7),YER078C(7),YGR296W(7),YLR300W(7)
SWI5	FZF1	9	9	YOR138C(7),YOR140W(7),YAL017W(7),YHR138C(7),YJR144W(7),YLR105C(7),YJR044C(7),YAL018C(7),YAL022C(7)
SWI5	GAL4	30	26	YLL067C(7),YJL225C(7),YDR543C(7),YER189W(7),YML132W(7),YLL066C(10),YBL113C(7),YJR044C(7),YGR296W(7),YHR091C(7),YBL111C(7),YNL339C(7),YNL338W(7),YBL109W(7),YER190W(7),YPL283C(7),YNL337W(7),YIL177C(7),YLR466W(7),YFL063W(7),YNL336W(7),YMR135W-A(7),YBL112C(7),YJR144W(7),YML133C(7),YLR162W(7)
SWI5	GAT3	38	35	YLR463C(7),YLL067C(7),YJL225C(7),YDR543C(7),YIL129C(7),YML132W(7),YLR464W(7),YBL113C(7),YGR296W(7),YHR091C(7),YBL111C(7),YNL339C(7),YNL338W(7),YBL109W(7),YLR462W(7),YBL108W(7),YPL283C(7),YDL224C(7),YLR206W(7),YLR467W(7),YNL336W(7),YFL062W(7),YNL337W(7),YIL177C(7),YLR466W(7),YDL227C(7),YFL063W(7),YDL114W(7),YFL064C(7),YFR031C-A(7),YGR295C(7),YBL112C(7),YFL065C(7),YML133C(7),YDL115C(7)
SWI5	GZF3	18	2	YFL021W(7),YDR545W(10)
SWI5	HAP1	22	1	YDR545W(10)
SWI5	HAP4	22	19	YHR091C(7),YPL283C(7),YLR463C(7),YJL225C(7),YLL067C(7),YBL111C(7),YDR543C(7),YNL339C(7),YLR467W(7),YNL338W(7),YBL109W(7),YLR465C(7),YNL337W(7),YGR234W(7),YIL177C(7),YGR295C(7),YLR466W(7),YML133C(7),YGR296W(7)
SWI5	LEU3	6	6	YBR157C(7),YOR236W(7),YOR140W(7),YER155C(7),YER176W(7),YBR082C(7)
SWI5	MAC1	5	3	YAL022C(7),YLR105C(7),YDL128W(7)
SWI5	MCM1	25	19	YFL014W(7),YPL235W(7),YAL040C(7),YIL015W(1|7),YJL160C(7),YNL339C(7),YKL163W(7),YBR158W(1),YGR189C(7),YKL164C(1|7),YJL194W(1|7),YKL185W(1),YDL227C(1),YGR041W(1|7),YJL159W(7),YKL186C(7),YNL145W(7),YNL327W(1|7),YAL022C(7)
SWI5	MIG3	3	3	YER189W(7),YFR017C(7),YER190W(7)
SWI5	MSN2	77	8	YMR173W-A(7),YFL014W(7),YFR017C(7),YML100W(7),YHR138C(7),YMR251W-A(7),YMR251W(7),YMR173W(7)
SWI5	MSN4	52	42	YLR438C-A(7),YIL051C(7),YLL067C(7),YJL225C(7),YML132W(7),YBR071W(7),YER189W(7),YMR251W-A(7),YLR464W(7),YLR439W(7),YGR296W(7),YHR091C(7),YPL283C(7),YNL338W(7),YBL109W(7),YNL078W(7),YLR465C(7),YIL050W(7),YBL108W(7),YER190W(7),YLR463C(7),YLR467W(7),YCL069W(7),YIL173W(7),YGR253C(7),YIL177C(7),YJL159W(7),YLR466W(7),YNL336W(7),YML125C(7),YOR236W(7),YFR031C-A(7),YGR295C(7),YEL077C(7),YMR165C(7),YJL207C(…
SWI5	PDR1	59	47	YLR463C(7),YLL067C(7),YJL225C(7),YDR543C(7),YIL129C(7),YMR251W-A(7),YLR464W(7),YBL113C(7),YJR044C(7),YML098W(7),YHR091C(7),YBL111C(7),YJR144W(7),YNL339C(7),YBR158W(7),YLR346C(7),YNL338W(7),YBL109W(7),YGR296W(7),YLR465C(7),YLR462W(7),YDL115C(7),YBR157C(7),YPL283C(7),YGR254W(7),YLR206W(7),YLR467W(7),YNL336W(7),YDL060W(7),YNL337W(7),YAL022C(7),YIL177C(7),YLR466W(7),YFR017C(7),YML111W(7),YIL128W(7),Y…
SWI5	PHO4	23	12	YFL021W(7),YLR438C-A(7),YGR254W(7),YML121W(7),YGR233C(7),YIL173W(7),YDR155C(7),YGR253C(7),YER079W(7),YNL241C(7),YLR439W(7),YER078C(7)
SWI5	RGM1	22	18	YHR091C(7),YPL283C(7),YLL067C(7),YGR295C(7),YDR543C(7),YNL339C(7),YJL225C(7),YNL338W(7),YBL109W(7),YBL111C(7),YNL337W(7),YJR144W(7),YIL177C(7),YDR545W(10),YLR466W(7),YJR044C(7),YML133C(7),YFL063W(7)
SWI5	RGT1	4	3	YDR345C(7),YNL146W(7),YNL192W(7)
SWI5	RIM101	7	3	YMR173W-A(7),YMR173W(7),YMR136W(7)
SWI5	RLM1	13	13	YML100W(7),YJL160C(7),YLR463C(7),YBR157C(7),YBR158W(7),YLR467W(7),YHR143W(7),YGR189C(7),YLR300W(7),YJL159W(7),YLR466W(7),YLR465C(7),YLR210W(7)
SWI5	RME1	14	14	YML125C(7),YOR236W(7),YNL033W(7),YOR138C(7),YML121W(7),YOR140W(7),YMR165C(7),YLR105C(7),YLR438C-A(7),YCL069W(7),YER079W(7),YJL159W(7),YER078C(7),YFR017C(7)
SWI5	RPH1	7	0
SWI5	SIP4	2	2	YER189W(7),YER190W(7)
SWI5	SKN7	58	41	YAL063C(7),YML101C(7),YGL226W(7),YMR172C-A(7),YOR348C(7),YHR138C(7),YAL062W(7),YMR251W-A(7),YMR173W(7),YNL241C(7),YER078C(7),YLR439W(7),YMR173W-A(7),YFL014W(7),YNL145W(7),YOR138C(7),YBR158W(7),YML121W(7),YKL164C(7),YNL146W(7),YGR086C(7),YMR136W(7),YER079W(7),YMR261C(7),YGL228W(7),YBR157C(7),YMR134W(7),YNR017W(7),YDR155C(7),YLR438C-A(7),YGL226C-A(7),YMR251W(7),YFR017C(7),YKL045W(7),YMR135W-A(7),YN…
SWI5	SKO1	36	31	YMR172C-A(7),YOR348C(7),YPR106W(7),YML132W(7),YNL241C(7),YMR173W-A(7),YFL014W(7),YGR060W(7),YAL040C(7),YPL050C(7),YKL164C(7),YGR254W(7),YNL193W(7),YMR136W(7),YHL029C(7),YLR286C(7),YBR157C(7),YDL127W(7),YLR467W(7),YFL062W(7),YDR155C(7),YLR300W(7),YMR173W(7),YFL021W(7),YNL336W(7),YDL128W(7),YGR295C(7),YKL163W(7),YDR345C(7),YML131W(7),YFL022C(7)
SWI5	SOK2	66	19	YFL014W(7),YGL028C(1),YIL009W(7),YKL164C(1),YKL185W(1),YGR254W(7),YNL339C(7),YNL337W(7),YNL338W(7),YOR138C(7),YHR138C(7),YNL079C(7),YNL193W(7),YML131W(7),YLR300W(7),YNL327W(1),YMR251W-A(7),YMR173W(7),YKL045W(7)
SWI5	STE12	95	48	YGR041W(1),YGL028C(1),YNR067C(1|7),YBR082C(7),YJL194W(1),YDR543C(7),YNL338W(7),YOR348C(7),YGR189C(7),YIL051C(7),YBL109W(7),YER124C(1),YHR091C(7),YFL014W(7),YNL145W(7),YGR060W(7),YIL015W(1|7),YLR286C(1),YDL227C(1),YLR346C(7),YBR158W(1),YLR105C(7),YNL146W(7),YNL193W(7),YLR194C(1|7),YER079W(7),YHL029C(7),YDR055W(7),YPL283C(7),YNR017W(7),YHR143W(1),YCL069W(7),YIL009W(1),YKL164C(1|7),YLR438C-A(7),YLR3…
SWI5	SWI4	59	46	YGR041W(7),YLL067C(7),YJL225C(7),YML132W(7),YGR189C(7),YBR071W(7),YER176W(7),YER189W(7),YGR040W(7),YDR545W(10),YER078C(7),YLR439W(7),YML101C(7),YML100W(7),YBL111C(7),YAL040C(7),YNL339C(7),YML121W(7),YPL283C(7),YGR234W(7),YMR136W(7),YER079W(7),YDL227C(1|7),YGL228W(7),YNL192W(7),YER190W(7),YFL014W(7),YLR467W(7),YER155C(7),YJL194W(1|7),YLR438C-A(7),YLR300W(7),YLR466W(7),YFR017C(7),YKL045W(7),YFL064C…
SWI5	SWI6	35	24	YGR041W(7),YLL067C(7),YGR189C(7),YBR071W(7),YER189W(7),YGR040W(7),YER124C(1),YER078C(7),YLR439W(7),YKL185W(1),YNL339C(7),YML121W(7),YJL194W(7),YMR136W(7),YER190W(7),YPL283C(7),YDL127W(7),YER155C(7),YLR300W(7),YDL227C(7),YGL140C(7),YDL128W(7),YHL013C(7),YIL015W(7)
SWI5	UME6	12	11	YDR055W(7),YFL021W(7),YDR054C(7),YFR017C(7),YHR138C(7),YFL022C(7),YLR012C(7),YLR013W(7),YDL227C(7),YJR044C(7),YLR286C(7)
SWI5	XBP1	27	3	YMR173W(7),YHR138C(7),YDR545W(10)
SWI5	YAP1	33	16	YMR173W-A(7),YDR055W(7),YGR060W(7),YOR236W(7),YMR173W(7),YML121W(7),YGR233C(7),YLR105C(7),YLR438C-A(7),YML131W(7),YGR234W(7),YER079W(7),YML132W(7),YLR439W(7),YFR017C(7),YER078C(7)
SWI5	YAP3	5	1	YGL226W(7)
SWI5	YAP5	70	57	YLR463C(7),YLL067C(7),YIL015W(7),YDR543C(7),YIL129C(7),YFL065C(7),YER189W(7),YBL109W(7),YML132W(7),YLR464W(7),YBL113C(7),YJR044C(7),YGR296W(7),YHR091C(7),YBL111C(7),YNL145W(7),YNL339C(7),YJL225C(7),YNL338W(7),YPL283C(7),YLR105C(7),YLL063C(7),YGR234W(7),YML098W(7),YGL108C(7),YHL029C(7),YLR465C(7),YLR462W(7),YDL115C(7),YER190W(7),YMR134W(7),YDL224C(7),YLR206W(7),YLR467W(7),YCL069W(7),YDL114W(7),YDL…
SWI5	YAP6	64	18	YKL045W(7),YAL063C(7),YNL145W(7),YOR236W(7),YMR135W-A(7),YNR018W(7),YML100W(7),YHR143W(7),YLR105C(7),YIL009W(7),YNL146W(7),YGR234W(7),YMR136W(7),YDR545W(10),YML132W(7),YNR067C(7),YGR296W(7),YAL022C(7)
SWI5	ZAP1	13	12	YPL283C(7),YNL336W(7),YLL067C(7),YBL111C(7),YDR543C(7),YGR295C(7),YJL225C(7),YNL338W(7),YBL109W(7),YNL337W(7),YLR466W(7),YGR296W(7)
SWI6	ARG80	5	4	YER069W(7),YGR188C(7),YDR452W(7),YDR451C(7)
SWI6	ARG81	2	2	YER069W(7),YDR372C(7)
SWI6	AZF1	2	1	YDR144C(7)
SWI6	CUP9	5	4	YOR314W(7),YMR016C(7),YEL040W(7),YNL289W(7)
SWI6	FKH2	54	43	YER078C(7),YOR372C(7),YMR214W(7),YDR113C(7),YDR263C(7),YLR299W(7),YIL169C(10),YER189W(7),YMR199W(7),YOR246C(7),YER094C(7),YDR451C(7),YKL096W-A(7),YMR076C(7),YLR439W(7),YEL040W(7),YIL123W(7),YHR061C(7),YKL096C-B(10),YBR077C(7),YHR152W(7),YDL018C(7),YER069W(7),YPR119W(7),YLR301W(7),YER190W(7),YOR314W(7),YKL096W(7),YGR109C(7),YOR247W(7),YLR300W(7),YDR501W(7),YER095W(7),YIL124W(7),YJL158C(7),YMR198W(…
SWI6	HAP1	16	2	YNL231C(7),YMR256C(10)
SWI6	MCM1	58	36	YNR044W(7),YEL040W(7),YPL256C(7),YDL044C(7),YGR189C(7),YPR155C(1),YOR344C(7),YIL169C(10),YGR041W(7),YHR149C(1),YIL123W(7),YDR179C(7),YOL011W(7),YGR014W(7),YML059C(7),YNL339C(7),YJL194W(7),YDR507C(1|7),YJR054W(7),YMR305C(1),YJL196C(1|7),YHR152W(7),YPR119W(7),YDR451C(7),YKL185W(1),YOR247W(7),YGL008C(1),YIL107C(7),YER111C(1|7),YJL158C(7),YNL289W(7),YER070W(7),YIL015W(7),YBR078W(7),YDR452W(7),YOL012C…
SWI6	MET31	6	6	YHR156C(7),YLL034C(7),YDR500C(7),YDR501W(7),YBL002W(7),YLR439W(7)
SWI6	MOT3	1	1	YNR044W(7)
SWI6	MSN2	93	26	YGR109C(4),YHL049C(4),YER111C(4),YMR135C(7),YNL103W(4),YBL003C(4),YOR344C(7),YJL196C(4),YKL185W(4),YPL283C(4),YHR156C(7),YJR054W(7),YDL055C(4),YMR305C(4),YLR299W(4),YKL039W(4),YHR149C(4),YCR063W(4),YDR441C(4),YER094C(4),YNL283C(4),YCR061W(4),YNL339C(4),YAL003W(4),YNL289W(7),YKL103C(4)
SWI6	MSS11	2	1	YKL008C(7)
SWI6	NDD1	3	3	YPR119W(7),YHR152W(7),YMR001C(7)
SWI6	RLM1	26	24	YEL040W(7),YDL044C(7),YGR189C(7),YLR299W(7),YLR342W(7),YDR525W(7),YKL096W-A(7),YIL123W(7),YDR179C(7),YLR330W(7),YLR113W(10),YDR309C(7),YOR314W(7),YKL096W(7),YKR102W(7),YLR300W(7),YLR110C(7),YDR527W(7),YKL161C(7),YJL158C(7),YER001W(7),YNL289W(7),YOL161C(7),YDR372C(7)
SWI6	ROX1	20	13	YCR065W(7),YNR044W(7),YEL040W(7),YGR221C(7),YNL339C(7),YMR016C(7),YNL289W(7),YKL008C(7),YMR136W(7),YGR124W(7),YOR314W(7),YDR372C(7),YMR135C(7)
SWI6	SKO1	37	32	YEL040W(7),YMR135C(7),YDL004W(4|7),YLR342W(7),YOR246C(7),YOR344C(7),YCR063W(4),YIL123W(7),YGL179C(7),YGR295C(4),YGR180C(7),YKL008C(7),YHR047C(7),YKL043W(7),YMR016C(7),YMR136W(7),YLR461W(4|7),YDL127W(7),YKL096W(7),YKR102W(7),YOR247W(7),YLR300W(7),YLR110C(7),YJL158C(7),YDR441C(4),YFR053C(7),YGL008C(4),YDL128W(7),YBL003C(4|7),YAL003W(4),YOL161C(7),YBL002W(7)
SWI6	SOK2	74	27	YEL040W(7),YLR342W(7),YMR199W(7),YER094C(7),YKL096W-A(7),YPR009W(10),YKL185W(1),YNL339C(7),YKL008C(7),YKL043W(7),YMR305C(1),YJL225C(1),YIL177C(1),YDR451C(7),YDR309C(7),YKL096W(7),YHL049C(1),YKL096C-B(10),YLR300W(7),YER069W(1),YLR110C(7),YGR279C(7),YFR053C(7),YDL055C(1),YER001W(7),YDR524C-B(10),YEL001C(10)
SWI6	STB1	14	13	YOR372C(7),YHR153C(7),YGR109C(7),YPL256C(7),YDR309C(7),YHR061C(7),YNL290W(7),YOL007C(7),YGR221C(7),YMR306C-A(7),YOR246C(7),YDR500C(7),YDR525W(7)
SWI6	YAP1	43	25	YER069W(4),YNL103W(4),YLR461W(4),YER078C(7),YLR439W(7),YDR179C(7),YKL221W(7),YPR078C(4),YML121W(7),YHR047C(7),YML028W(7),YNL279W(4),YER124C(4),YLR299W(4),YNL231C(7),YOR314W(7),YKL039W(4),YMR305C(4|7),YLR110C(7),YDR501W(7),YLR107W(7),YKL066W(7),YAL003W(4),YKL103C(4),YDR500C(7)
SWI6	YOX1	31	21	YGR109C(1|7),YPL255W(10),YPL256C(7),YDL127W(7),YDR144C(7),YGR180C(7),YHL049C(1),YLL067C(1|7),YKL043W(7),YPL283C(1),YNL339C(1|7),YMR001C(7),YDR500C(7),YER094C(7),YLR110C(7),YDR501W(7),YNL031C(1|7),YML133C(1),YLL066C(1),YHR152W(7),YIL107C(7)
TEC1	AFT2	26	3	YER177W(10),YMR266W(10),YHL046C(10)
TEC1	ARO80	9	2	YNL125C(3),YNL124W(7)
TEC1	ARR1	3	2	YBR040W(7),YDR317W(7)
[truncated: 446 more rows]
